# Supplementary material for: Combined BSA-seq and RNA-seq approaches reveal candidate genes associated with seed weight in Brassica napus
Source: Front Plant Sci. 2025 Sep 16;16:1678464. doi: 10.3389/fpls.2025.1678464 (PMC12481171; doi:10.3389/fpls.2025.1678464)
Supplement: Supplementary file 3 [file Table1.xlsx]

## Sheet: Table S1
Table S1: Primer sequence of qRT-PCR
Gene ID	F primer	R primer
BnaA06G0370300ZS	AGTGGGTTGAGATATGGCGG	AGTGCAAGCTGCGTTTTTCT
BnaA06G0371400ZS	GAGTTGAAGAAGCTGCAAGATGA	GACATCTCACACACCCTTCGT
BnaA06G0371700ZS	GTGTGGGAACCCTGAGACTG	AGCATGGTTCTTGTACGCCT
BnaA06G0372400ZS	CAGGGTGTCTCCTAATCGCC	CTCGGACTCACCAGGAACAA
BnaA06G0373400ZS	ACGGGGAATGGTCAGAATGG	AAGCACCTGCGTATAAAACATCAT
BnaA06G0374700ZS	CCGACCAATACTGCCAATCAAG	AGAAACCTGCAAGCTGAGGA
BnaA06G0376100ZS	GAACTGCGACGATGAGCAAG	GCCTCGAATCCGTACATCCT
BnaA06G0377900ZS	AGCAGCGAACGAAGAAGTTG	GGAACACCAACCTTATTTCCTTGT
BnaA06G0378900ZS	GCTGACCCATACTTAGCCACA	ACCATCTCTCCTACCAGCCA
BnaA06G0380500ZS	CTTCGGTGCTTCTTCTCCCA	TCACCACATCGAACTCCGTC
BnaA06G0381100ZS	GGTGGACCTCTTGGTGAAGG	TGCATTGTTAGCCACAGGGT
BnaA06G0383200ZS	CGGAAGAACAACCAACGGTC	TTTAGCAGGAGGGATTGTCTTCT
BnaA09G0520600ZS	GCTACTCCTTCCGATGCTCC	GCCCAAGATGTCAATGTGCC
BnaA09G0520900ZS	AAGACGAGCCTTCCAGTAAAAAC	ATGAGGATGTGCTCCACTCG
BnaA09G0521300ZS	CTTTCAGCATGGAACGTCGG	AGAACCGCACAAACTCCCAT
BnaA09G0522100ZS	TCTTGCAGGACTCCAGCTTC	GCTGAGATCTTGTGTTTGGTGAT
BnaA09G0522200ZS	CGTGGGGACAAACTGAAAACC	TGGCTCCCATCATTACCAGTC
BnaA09G0561800ZS	ATGTTCAGCCGCCTCGAT	GCCACGCCGAGTTGTTTTT
BnaA09G0561900ZS	AGGAAACAAATGGTGCTTGCC	TGTCGCATGGGTAAGGACAG
BnaA09G0562100ZS	TGGAGCGAGGGTTATGAAGG	CGCTTGCTCCTCCAATGTTT
BnaA06G0382000ZS	CAGCCGGTTTGCAAGAGAG	CACGAGCAATGTCAAGAGCAA
BnaA09G0559500ZS	CTACGAAGTGGACACAGGGTT	CTCTTGTGGTCTGGCCTTTCT
BnaA06G0373800ZS	GTGATGCTTCCGGCACTATG	CGAAATGGTGGTTGGGAGGA
BnaA09G0559300ZS	CCAAAAGCAAAAGGTCAAAACCTG	AACTGAGCTTGGAGTGATGGG
BnaA06G0371100ZS	CCGGTTCCATCACAGTCACA	ACATCTCCTGCACCTCCAAC
BnaA06G0377500ZS	GAGATGAATCGGCTGTGGGA	TGTTTTGGTGAAGTATCTGCTGG
BnaA06G0380000ZS	TGGATGGGTAGTTGGTTCGTG	AGTCCACAAAACCTTCCCCC
BnaA09G0560300ZS	CCGAGGGAAAAATCTCAAGAGC	GTGGCAAGGGATTGTGATGG
BnaA06G0381600ZS	CGGTAGCAAATGGGTCATCG	TCCGACACTTCAACTCTGGTC

## Sheet: Table S2
Table S2:The sequencing quality, depth, sequence alignment of BSA-seq data.
BMK_ID	Clean_Reads	Clean_Base (Gb)	Q20(%)	Q30(%)	GC(%)	Properly mapped (%)	Genomic coverage (%)	Mean dapth (×)
Large-seed pool	201591540	30.06	99.89	98.95	37.01	91.5	97.59	29
Small-seed pool	199508926	29.76	99.9	99.04	36.61	91.12	97.57	28
R140	163737888	24.35	99.94	99.3	37.66	93.64	90.56	23
ZS11	201528038	29.98	99.94	99.34	37.46	94.09	91.38	28

## Sheet: Table S3
Table S3:The list of gene function annotation results for SNPs and InDel within candidate regions.
Gene_ID	COG_class	COG_class_annotation	GO_annotation	KEGG_annotation	KOG_class	KOG_class_annotation	Pfam_annotation	Swissprot_annotation	TrEMBL_annotation	eggNOG_class	eggNOG_class_annotation	nr_annotation
BnaA09G0560600ZS	[P]	Inorganic ion transport and metabolism	Biological Process: transition metal ion transport (GO:0000041);; Cellular Component: plant-type vacuole (GO:0000325);; Molecular Function: molecular_function (GO:0003674);; Molecular Function: transporter activity (GO:0005215);; Molecular Function: zinc ion transmembrane transporter activity (GO:0005385);; Cellular Component: cellular_component (GO:0005575);; Cellular Component: intracellular (G…	K14689|5.3e-29|brp:103842018|K14689 solute carrier family 30 (zinc transporter), member 2 | (RefSeq) LOW QUALITY PROTEIN: metal tolerance protein A1	[P]	Inorganic ion transport and metabolism	--	Metal tolerance protein A1 OS=Arabidopsis thaliana OX=3702 GN=MTPA1 PE=2 SV=1	Uncharacterized protein OS=Brassica rapa subsp. pekinensis OX=51351 PE=4 SV=1	P	Inorganic ion transport and metabolism	BnaA09g39510D [Brassica napus]
BnaA09G0561400ZS	--	--	Cellular Component: peroxisome (GO:0005777);; Biological Process: regulation of gene expression (GO:0010468);	K17573|8.6e-12|cam:101513253|K17573 meiosis arrest female protein 1 | (RefSeq) uncharacterized LOC101513253	--	--	NYN domain	--	NYN domain-containing protein OS=Brassica campestris OX=3711 GN=BRARA_I04286 PE=4 SV=1	--	--	hypothetical protein BRARA_I04286 [Brassica rapa]
BnaA06G0372500ZS	--	--	Biological Process: RNA modification (GO:0009451);; Cellular Component: intracellular membrane-bounded organelle (GO:0043231);	K22733|7.5e-75|cit:102612526|K22733 magnesium transporter | (RefSeq) uncharacterized protein LOC102612526	[R]	General function prediction only	PPR repeat family	Pentatricopeptide repeat-containing protein At3g29230 OS=Arabidopsis thaliana OX=3702 GN=PCMP-E27 PE=2 SV=1	Uncharacterized protein OS=Brassica rapa subsp. pekinensis OX=51351 PE=4 SV=1	S	Function unknown	pentatricopeptide repeat-containing protein At3g29230 [Brassica napus]
BnaA06G0377300ZS	[J]	Translation, ribosomal structure and biogenesis	--	--	--	--	Conserved hypothetical protein 95	--	Uncharacterized protein OS=Brassica campestris OX=3711 GN=BRARA_F03147 PE=4 SV=1	L	Replication, recombination and repair	uncharacterized protein LOC106415618 isoform X1 [Brassica napus]
BnaA06G0382300ZS	--	--	--	--	--	--	--	--	Uncharacterized protein OS=Brassica campestris OX=3711 GN=BRARA_F03197 PE=4 SV=1	--	--	uncharacterized protein LOC106352400 [Brassica napus]
BnaC07G0166700ZS	--	--	--	--	--	--	--	--	Uncharacterized protein OS=Brassica cretica OX=69181 GN=DY000_00029977 PE=4 SV=1	--	--	hypothetical protein F2Q70_00001404 [Brassica cretica]
BnaA06G0380700ZS	[I]	Lipid transport and metabolism	Cellular Component: integral component of membrane (GO:0016021);; Molecular Function: oxidoreductase activity (GO:0016491);; Molecular Function: flavin adenine dinucleotide binding (GO:0050660);	K08232|3.9e-279|bna:106349230|K08232 monodehydroascorbate reductase (NADH) [EC:1.6.5.4] | (RefSeq) monodehydroascorbate reductase 4, peroxisomal	[R]	General function prediction only	Pyridine nucleotide-disulphide oxidoreductase	Monodehydroascorbate reductase 4, peroxisomal OS=Arabidopsis thaliana OX=3702 GN=MDAR4 PE=1 SV=1	Pyr_redox_2 domain-containing protein OS=Brassica campestris OX=3711 GN=BRAA06T27010Z PE=4 SV=1	S	Function unknown	monodehydroascorbate reductase 4, peroxisomal [Brassica rapa]
BnaA06G0375600ZS	[E]	Amino acid transport and metabolism	Molecular Function: 3-dehydroquinate synthase activity (GO:0003856);; Biological Process: aromatic amino acid family biosynthetic process (GO:0009073);; Molecular Function: oxidoreductase activity (GO:0016491);	--	--	--	3-dehydroquinate synthase II	--	Uncharacterized protein OS=Brassica campestris OX=3711 GN=BRAA06T26953Z PE=4 SV=1	E	Amino acid transport and metabolism	uncharacterized protein LOC106349154 isoform X2 [Brassica napus]
BnaA09G0521400ZS	[QV]	--	Molecular Function: monooxygenase activity (GO:0004497);; Molecular Function: iron ion binding (GO:0005506);; Molecular Function: oxidoreductase activity, acting on paired donors, with incorporation or reduction of molecular oxygen (GO:0016705);; Molecular Function: heme binding (GO:0020037);	K20665|1.8e-122|sot:102585163|K20665 jasmonoyl-L-amino acid 12-hydroxylase [EC:1.14.14.48] | (RefSeq) cytochrome P450 94B3-like	[QI]	--	Cytochrome P450	Cytochrome P450 94A2 OS=Vicia sativa OX=3908 GN=CYP94A2 PE=2 SV=1	BnaAnng14430D protein OS=Brassica napus OX=3708 GN=BnaAnng14430D PE=3 SV=1	Q	Secondary metabolites biosynthesis, transport and catabolism	BnaAnng14430D [Brassica napus]
BnaA09G0561800ZS	--	--	Cellular Component: extracellular region (GO:0005576);; Cellular Component: plant-type cell wall (GO:0009505);; Molecular Function: carboxylic ester hydrolase activity (GO:0052689);; Molecular Function: pectin acetylesterase activity (GO:0052793);; Biological Process: cell wall organization (GO:0071555);	K01280|3.0e-50|spen:107013676|K01280 tripeptidyl-peptidase II [EC:3.4.14.10] | (RefSeq) tripeptidyl-peptidase 2-like isoform X1	[M]	Cell wall/membrane/envelope biogenesis	Pectinacetylesterase	Pectin acetylesterase 6 OS=Arabidopsis thaliana OX=3702 GN=PAE6 PE=2 SV=1	Pectin acetylesterase OS=Brassica rapa subsp. pekinensis OX=51351 PE=3 SV=1	M	Cell wall/membrane/envelope biogenesis	pectin acetylesterase 6 [Brassica rapa]
BnaA08G0305700ZS	--	--	Cellular Component: chloroplast (GO:0009507);	--	--	--	Chloroplast envelope transporter	Protein TIC110, chloroplastic OS=Arabidopsis thaliana OX=3702 GN=TIC110 PE=1 SV=1	BnaA08g28770D protein OS=Brassica napus OX=3708 GN=BnaA08g28770D PE=4 SV=1	U	Intracellular trafficking, secretion, and vesicular transport	protein TIC110, chloroplastic [Brassica rapa]
BnaA08G0305100ZS	--	--	Molecular Function: nucleic acid binding (GO:0003676);	K23312|2.3e-87|bna:106362234|K23312 CST complex subunit STN1 | (RefSeq) CST complex subunit STN1-like	--	--	OB-fold nucleic acid binding domain	CST complex subunit STN1 OS=Arabidopsis thaliana OX=3702 GN=STN1 PE=1 SV=1	OB domain-containing protein OS=Brassica campestris OX=3711 GN=BRARA_H02938 PE=4 SV=1	L	Replication, recombination and repair	CST complex subunit STN1-like [Brassica napus]
BnaA09G0522700ZS	--	--	--	--	--	--	--	--	BnaA09g36100D protein OS=Brassica napus OX=3708 GN=BnaA09g36100D PE=4 SV=1	--	--	uncharacterized protein BNAA09G36100D [Brassica napus]
BnaA06G0383000ZS	--	--	--	--	--	--	--	--	Uncharacterized protein OS=Brassica oleracea OX=3712 GN=BOLC7T44161H PE=4 SV=1	--	--	unnamed protein product [Brassica oleracea]
BnaA06G0371000ZS	[K]	Transcription	Molecular Function: metal ion binding (GO:0046872);; Biological Process: transcription preinitiation complex assembly (GO:0070897);	K03124|3.1e-187|bna:106352335|K03124 transcription initiation factor TFIIB | (RefSeq) plant-specific TFIIB-related protein 2-like	[K]	Transcription	Transcription factor TFIIB repeat	Plant-specific TFIIB-related protein 2 OS=Arabidopsis thaliana OX=3702 GN=PBRP2 PE=2 SV=1	TFIIB-type domain-containing protein OS=Brassica campestris OX=3711 GN=BRARA_F03080 PE=4 SV=1	K	Transcription	hypothetical protein BRARA_F03080 [Brassica rapa]
BnaA09G0523000ZS	--	--	Molecular Function: DNA-binding transcription factor activity (GO:0003700);; Biological Process: positive regulation of transcription, DNA-templated (GO:0045893);	K14432|4.4e-150|bna:106368052|K14432 ABA responsive element binding factor | (RefSeq) ABSCISIC ACID-INSENSITIVE 5-like protein 2	--	--	bZIP transcription factor	ABSCISIC ACID-INSENSITIVE 5-like protein 2 OS=Arabidopsis thaliana OX=3702 GN=DPBF3 PE=1 SV=1	BZIP domain-containing protein OS=Brassica campestris OX=3711 GN=BRAA09T40420Z PE=4 SV=1	K	Transcription	unnamed protein product [Brassica rapa]
BnaA06G0376400ZS	[MDT]	--	Molecular Function: ATP binding (GO:0005524);	K08900|2.0e-147|gra:105802462|K08900 mitochondrial chaperone BCS1 | (RefSeq) probable mitochondrial chaperone BCS1-B	[O]	Posttranslational modification, protein turnover, chaperones	Domain associated at C-terminal with AAA	AAA-ATPase At3g28580 OS=Arabidopsis thaliana OX=3702 GN=At3g28580 PE=2 SV=1	Adenosinetriphosphatase OS=Brassica campestris OX=3711 GN=BRAA06T26961Z PE=3 SV=1	O	Posttranslational modification, protein turnover, chaperones	AAA-ATPase At3g28580 [Brassica rapa]
BnaA06G0382400ZS	--	--	--	K09122|1.6e-30|sbi:8057957|K09122 uncharacterized protein | (RefSeq) uncharacterized protein LOC8057957	--	--	Protein of unknown function (DUF707)	--	Lysine ketoglutarate reductase trans-splicing protein OS=Arabidopsis thaliana OX=3702 GN=AT3G27470.1 PE=1 SV=1	S	Function unknown	hypothetical protein AXX17_AT3G29980 [Arabidopsis thaliana]
BnaA06G0383800ZS	--	--	Cellular Component: integral component of membrane (GO:0016021);; Molecular Function: hydrolase activity, acting on ester bonds (GO:0016788);	K05294|0.0e+00|brp:103875229|K05294 GPI inositol-deacylase [EC:3.-.-.-] | (RefSeq) uncharacterized protein LOC103875229	[U]	Intracellular trafficking, secretion, and vesicular transport	PGAP1-like protein	--	Uncharacterized protein OS=Brassica rapa subsp. pekinensis OX=51351 PE=4 SV=1	U	Intracellular trafficking, secretion, and vesicular transport	uncharacterized protein LOC103875229 [Brassica rapa]
BnaA09G0559600ZS	--	--	Biological Process: mRNA splicing, via spliceosome (GO:0000398);; Molecular Function: RNA binding (GO:0003723);; Cellular Component: spliceosomal complex (GO:0005681);	K12893|6.3e-70|bna:106363658|K12893 splicing factor, arginine/serine-rich 4/5/6 | (RefSeq) serine/arginine-rich splicing factor RS31-like	[A]	RNA processing and modification	--	Serine/arginine-rich splicing factor RS31 OS=Arabidopsis thaliana OX=3702 GN=RS31 PE=1 SV=2	RRM domain-containing protein OS=Brassica oleracea var. oleracea OX=109376 PE=4 SV=1	A	RNA processing and modification	serine/arginine-rich splicing factor RS31-like [Brassica napus]
BnaA06G0376200ZS	--	--	Cellular Component: integral component of membrane (GO:0016021);	--	[S]	Function unknown	Odorant response abnormal 4-like	--	Uncharacterized protein OS=Brassica campestris OX=3711 GN=BRARA_F03137 PE=3 SV=1	S	Function unknown	protein odr-4 homolog [Brassica napus]
BnaA06G0381500ZS	[R]	General function prediction only	Biological Process: cell cycle checkpoint (GO:0000075);; Biological Process: DNA damage checkpoint (GO:0000077);; Cellular Component: ubiquitin ligase complex (GO:0000151);; Biological Process: protein polyubiquitination (GO:0000209);; Biological Process: DNA synthesis involved in DNA repair (GO:0000731);; Molecular Function: protein binding (GO:0005515);; Cellular Component: cellular_component (…	K11790|1.0e-307|bna:106349239|K11790 denticleless | (RefSeq) denticleless protein homolog isoform X2	[S]	Function unknown	WD domain, G-beta repeat	--	WD_REPEATS_REGION domain-containing protein OS=Brassica campestris OX=3711 GN=BRAA06T27020Z PE=4 SV=1	S	Function unknown	denticleless protein homolog isoform X1 [Brassica napus]
BnaA06G0373200ZS	--	--	Biological Process: lipid transport (GO:0006869);	--	--	--	Probable lipid transfer	Non-specific lipid-transfer protein 2 OS=Apium graveolens var. rapaceum OX=278110 PE=1 SV=1	AAI domain-containing protein OS=Brassica oleracea OX=3712 GN=BOLC7T44324H PE=4 SV=1	--	--	unnamed protein product [Brassica oleracea]
BnaA09G0523200ZS	[G]	Carbohydrate transport and metabolism	Molecular Function: oxidoreductase activity (GO:0016491);	K00109|5.1e-156|bna:106368050|K00109 2-hydroxyglutarate dehydrogenase [EC:1.1.99.2] | (RefSeq) L-2-hydroxyglutarate dehydrogenase, mitochondrial	[S]	Function unknown	FAD dependent oxidoreductase	L-2-hydroxyglutarate dehydrogenase, mitochondrial OS=Arabidopsis thaliana OX=3702 GN=L2HGDH PE=1 SV=1	BnaA09g36150D protein OS=Brassica napus OX=3708 GN=BnaA09g36150D PE=4 SV=1	S	Function unknown	unnamed protein product [Brassica rapa]
BnaA06G0372200ZS	--	--	--	--	--	--	Protein of unknown function (DUF1216)	--	DUF1216 domain-containing protein OS=Brassica rapa subsp. pekinensis OX=51351 PE=4 SV=1	S	Function unknown	uncharacterized protein BNAA06G30950D [Brassica napus]
BnaA09G0523500ZS	[K]	Transcription	Molecular Function: RNA binding (GO:0003723);	K12741|2.9e-220|bna:106368049|K12741 heterogeneous nuclear ribonucleoprotein A1/A3 | (RefSeq) UBP1-associated protein 2A	[R]	General function prediction only	RNA recognition motif. (a.k.a. RRM, RBD, or RNP domain)	UBP1-associated protein 2A OS=Arabidopsis thaliana OX=3702 GN=UBA2A PE=1 SV=1	BnaA09g36160D protein OS=Brassica napus OX=3708 GN=BnaA09g36160D PE=4 SV=1	A	RNA processing and modification	UBP1-associated protein 2A [Brassica napus]
BnaA06G0370100ZS	--	--	--	--	--	--	NADH-ubiquinone reductase complex 1 MLRQ subunit	--	Uncharacterized protein OS=Brassica campestris OX=3711 GN=BRARA_F03071 PE=4 SV=1	S	Function unknown	hypothetical protein BRARA_F03071 [Brassica rapa]
BnaA06G0382600ZS	[O]	Posttranslational modification, protein turnover, chaperones	Molecular Function: threonine-type endopeptidase activity (GO:0004298);; Cellular Component: nucleus (GO:0005634);; Cellular Component: proteasome core complex (GO:0005839);; Biological Process: proteolysis involved in cellular protein catabolic process (GO:0051603);	K02739|2.0e-154|bna:106349255|K02739 20S proteasome subunit beta 2 [EC:3.4.25.1] | (RefSeq) proteasome subunit beta type-7-A	[O]	Posttranslational modification, protein turnover, chaperones	Proteasome subunit	Proteasome subunit beta type-7-A OS=Arabidopsis thaliana OX=3702 GN=PBB1 PE=1 SV=2	Proteasome endopeptidase complex OS=Brassica campestris OX=3711 GN=BRAA06T27041Z PE=4 SV=1	O	Posttranslational modification, protein turnover, chaperones	unnamed protein product [Brassica rapa]
BnaA06G0374200ZS	--	--	--	--	--	--	Gamma-glutamyl cyclotransferase, AIG2-like	Protein AIG2 A OS=Arabidopsis thaliana OX=3702 GN=AIG2A PE=2 SV=1	Uncharacterized protein OS=Brassica campestris OX=3711 GN=BRAA06T26938Z PE=3 SV=1	S	Function unknown	unnamed protein product [Brassica rapa]
BnaA09G0521200ZS	--	--	Cellular Component: integral component of membrane (GO:0016021);	K13711|1.9e-52|mpp:MICPUCDRAFT_33176|K13711 phosphatidylinositol 4-kinase type 2 [EC:2.7.1.67] | (RefSeq) hypothetical protein	[T]	Signal transduction mechanisms	Phosphatidylinositol 3- and 4-kinase	Phosphatidylinositol 4-kinase gamma 8 OS=Arabidopsis thaliana OX=3702 GN=PI4KG8 PE=2 SV=2	PI3K/PI4K domain-containing protein OS=Brassica cretica OX=69181 GN=DY000_00021902 PE=4 SV=1	T	Signal transduction mechanisms	BnaA09g36000D [Brassica napus]
BnaA09G0522900ZS	[G]	Carbohydrate transport and metabolism	Molecular Function: oxidoreductase activity (GO:0016491);	K00109|9.6e-253|brp:103841581|K00109 2-hydroxyglutarate dehydrogenase [EC:1.1.99.2] | (RefSeq) L-2-hydroxyglutarate dehydrogenase, mitochondrial	[S]	Function unknown	FAD dependent oxidoreductase	L-2-hydroxyglutarate dehydrogenase, mitochondrial OS=Arabidopsis thaliana OX=3702 GN=L2HGDH PE=1 SV=1	BnaA09g36120D protein OS=Brassica napus OX=3708 GN=BnaA09g36120D PE=4 SV=1	S	Function unknown	BnaA09g36120D [Brassica napus]
BnaA09G0520800ZS	--	--	Molecular Function: zinc ion binding (GO:0008270);	K03798|1.8e-81|pda:103716421|K03798 cell division protease FtsH [EC:3.4.24.-] | (RefSeq) ATP-dependent zinc metalloprotease FTSH 6, chloroplastic-like	[R]	General function prediction only	PPR repeat	Pentatricopeptide repeat-containing protein At3g56550 OS=Arabidopsis thaliana OX=3702 GN=PCMP-H80 PE=2 SV=1	BnaA09g35950D protein OS=Brassica napus OX=3708 GN=BnaA09g35950D PE=3 SV=1	S	Function unknown	pentatricopeptide repeat-containing protein At3g56550-like [Brassica napus]
BnaA06G0382000ZS	--	--	Molecular Function: protein serine/threonine kinase activity (GO:0004674);; Molecular Function: ATP binding (GO:0005524);	K04427|1.1e-73|lang:109331017|K04427 mitogen-activated protein kinase kinase kinase 7 [EC:2.7.11.25] | (RefSeq) serine/threonine-protein kinase HT1-like	[T]	Signal transduction mechanisms	Protein tyrosine and serine/threonine kinase	Serine/threonine-protein kinase STY13 OS=Arabidopsis thaliana OX=3702 GN=STY13 PE=1 SV=2	Protein kinase domain-containing protein OS=Brassica campestris OX=3711 GN=BRARA_F03193 PE=3 SV=1	--	--	serine/threonine-protein kinase HT1-like [Brassica napus]
BnaA06G0371900ZS	--	--	Cellular Component: integral component of membrane (GO:0016021);	--	--	--	--	--	Uncharacterized protein OS=Brassica rapa subsp. pekinensis OX=51351 PE=4 SV=1	--	--	putative protein TPRXL [Brassica napus]
BnaA09G0520700ZS	--	--	Molecular Function: RNA binding (GO:0003723);	K14785|9.1e-118|bna:106368079|K14785 ESF2/ABP1 family protein | (RefSeq) pre-rRNA-processing protein ESF2-like	[K]	Transcription	RNA recognition motif. (a.k.a. RRM, RBD, or RNP domain)	--	BnaA09g35940D protein OS=Brassica napus OX=3708 GN=BnaA09g35940D PE=3 SV=1	K	Transcription	BnaA09g35940D [Brassica napus]
BnaA06G0371800ZS	--	--	Cellular Component: cellular_component (GO:0005575);; Cellular Component: obsolete cell (GO:0005623);; Cellular Component: plasma membrane (GO:0005886);; Cellular Component: cell-cell junction (GO:0005911);; Biological Process: protein folding (GO:0006457);; Biological Process: biological_process (GO:0008150);; Biological Process: response to temperature stimulus (GO:0009266);; Cellular Component…	--	--	--	--	BAG family molecular chaperone regulator 8, chloroplastic OS=Arabidopsis thaliana OX=3702 GN=BAG1 PE=1 SV=1	Uncharacterized protein OS=Brassica campestris OX=3711 GN=BRARA_F03088 PE=4 SV=1	S	Function unknown	BAG family molecular chaperone regulator 8, chloroplastic-like [Brassica napus]
BnaA06G0374900ZS	--	--	--	--	[D]	Cell cycle control, cell division, chromosome partitioning	Putative death-receptor fusion protein (DUF2428)	--	DUF2428 domain-containing protein OS=Brassica campestris OX=3711 GN=BRAA06T26946Z PE=4 SV=1	D	Cell cycle control, cell division, chromosome partitioning	thyroid adenoma-associated protein homolog [Brassica napus]
BnaA09G0560700ZS	--	--	Molecular Function: protein dimerization activity (GO:0046983);	K20558|8.0e-17|cmos:111449504|K20558 transcription factor SPEECHLESS | (RefSeq) transcription factor SPEECHLESS-like	--	--	Helix-loop-helix DNA-binding domain	Transcription factor bHLH67 OS=Arabidopsis thaliana OX=3702 GN=BHLH67 PE=2 SV=1	BnaA09g39520D protein OS=Brassica napus OX=3708 GN=BnaA09g39520D PE=4 SV=1	K	Transcription	transcription factor bHLH67-like isoform X1 [Brassica napus]
BnaA06G0374600ZS	--	--	Biological Process: reproduction (GO:0000003);; Biological Process: developmental process involved in reproduction (GO:0003006);; Molecular Function: molecular_function (GO:0003674);; Molecular Function: nucleic acid binding (GO:0003676);; Molecular Function: DNA binding (GO:0003677);; Molecular Function: binding (GO:0005488);; Molecular Function: protein binding (GO:0005515);; Cellular Component…	K15777|2.5e-15|mesc:110630336|K15777 4,5-DOPA dioxygenase extradiol [EC:1.13.11.-] | (RefSeq) uncharacterized protein LOC110630336	--	--	ZF-HD protein dimerisation region	Mini zinc finger protein 2 OS=Arabidopsis thaliana OX=3702 GN=MIF2 PE=1 SV=1	ZF-HD dimerization-type domain-containing protein OS=Brassica campestris OX=3711 GN=BRAA06T26943Z PE=4 SV=1	K	Transcription	mini zinc finger protein 2 [Brassica rapa]
BnaA06G0372900ZS	--	--	Cellular Component: integral component of membrane (GO:0016021);	--	[S]	Function unknown	Eukaryotic protein of unknown function (DUF872)	--	Uncharacterized protein OS=Brassica rapa subsp. pekinensis OX=51351 PE=3 SV=1	S	Function unknown	transmembrane protein 230-like [Brassica napus]
BnaA09G0559500ZS	--	--	Molecular Function: DNA binding (GO:0003677);; Cellular Component: nucleus (GO:0005634);; Biological Process: regulation of transcription, DNA-templated (GO:0006355);; Biological Process: auxin-activated signaling pathway (GO:0009734);	K20043|2.8e-23|aip:107640400|K20043 clathrin coat assembly protein AP180 | (RefSeq) putative clathrin assembly protein At5g35200	--	--	Dof domain, zinc finger	Dof zinc finger protein DOF3.7 OS=Arabidopsis thaliana OX=3702 GN=DOF3.7 PE=1 SV=2	Auxin response factor OS=Brassica rapa subsp. pekinensis OX=51351 GN=ARF18-1 PE=2 SV=1	K	Transcription	auxin response factor 18-1 [Brassica rapa subsp. pekinensis]
BnaA06G0378500ZS	--	--	Cellular Component: plasma membrane (GO:0005886);; Cellular Component: integral component of membrane (GO:0016021);; Molecular Function: transmembrane transporter activity (GO:0022857);	K17500|8.1e-35|nto:104085001|K17500 integrin-linked kinase-associated serine/threonine phosphatase 2C [EC:3.1.3.16] | (RefSeq) WAT1-related protein At3g18200 isoform X1	--	--	EamA-like transporter family	WAT1-related protein At3g28100 OS=Arabidopsis thaliana OX=3702 GN=At3g28100 PE=2 SV=1	WAT1-related protein OS=Brassica rapa subsp. pekinensis OX=51351 PE=3 SV=1	S	Function unknown	WAT1-related protein At3g28100-like isoform X1 [Brassica napus]
BnaA09G0561700ZS	[H]	Coenzyme transport and metabolism	Molecular Function: hydrolase activity (GO:0016787);	K18551|2.3e-118|brp:103842031|K18551 pyrimidine and pyridine-specific 5'-nucleotidase [EC:3.1.3.-] | (RefSeq) uncharacterized protein C24B11.05	[R]	General function prediction only	--	--	Uncharacterized protein OS=Brassica campestris OX=3711 GN=BRAA09T40827Z PE=4 SV=1	S	Function unknown	unnamed protein product [Brassica rapa]
BnaA06G0380800ZS	--	--	Molecular Function: DNA binding (GO:0003677);	K09422|2.8e-134|bna:106352397|K09422 transcription factor MYB, plant | (RefSeq) transcription factor MYB21	[K]	Transcription	Myb-like DNA-binding domain	Transcription factor MYB21 OS=Arabidopsis thaliana OX=3702 GN=MYB21 PE=1 SV=1	Uncharacterized protein OS=Brassica campestris OX=3711 GN=BRAA06T27013Z PE=4 SV=1	--	--	transcription factor MYB21 [Brassica rapa]
BnaA09G0522800ZS	--	--	Cellular Component: integral component of membrane (GO:0016021);	--	--	--	Protein of unknown function (DUF565)	Ycf20-like protein OS=Arabidopsis thaliana OX=3702 GN=At1g65420 PE=2 SV=2	BnaA09g36110D protein OS=Brassica napus OX=3708 GN=BnaA09g36110D PE=3 SV=1	S	Function unknown	BnaA09g36110D [Brassica napus]
BnaA06G0370200ZS	--	--	Biological Process: cellulose microfibril organization (GO:0010215);; Cellular Component: integral component of membrane (GO:0016021);; Cellular Component: anchored component of membrane (GO:0031225);	--	--	--	COBRA-like protein	COBRA-like protein 2 OS=Arabidopsis thaliana OX=3702 GN=COBL2 PE=2 SV=2	COBRA-like protein OS=Brassica campestris OX=3711 GN=BRAA06T26896Z PE=3 SV=1	S	Function unknown	COBRA-like protein 2 [Brassica napus]
BnaA06G0381000ZS	--	--	Molecular Function: RNA binding (GO:0003723);; Molecular Function: metal ion binding (GO:0046872);	K13192|0.0e+00|bna:106349231|K13192 RNA-binding protein 26 | (RefSeq) zinc finger CCCH domain-containing protein 41-like	[R]	General function prediction only	RNA recognition motif. (a.k.a. RRM, RBD, or RNP domain)	Zinc finger CCCH domain-containing protein 41 OS=Arabidopsis thaliana OX=3702 GN=At3g27700 PE=1 SV=1	Uncharacterized protein OS=Brassica campestris OX=3711 GN=BRARA_F03186 PE=4 SV=1	A	RNA processing and modification	zinc finger CCCH domain-containing protein 41-like [Brassica napus]
BnaA06G0373800ZS	--	--	Cellular Component: extracellular region (GO:0005576);; Cellular Component: cell wall (GO:0005618);; Biological Process: plant-type cell wall organization (GO:0009664);; Cellular Component: membrane (GO:0016020);	K20628|5.8e-117|tcc:18594954|K20628 expansin | (RefSeq) expansin-A5	--	--	Expansin C-terminal domain	Expansin-A5 OS=Arabidopsis thaliana OX=3702 GN=EXPA5 PE=2 SV=1	Expansin OS=Brassica campestris OX=3711 GN=EXPA5 PE=2 SV=1	S	Function unknown	expansin-A5 precursor [Brassica rapa]
BnaA06G0377000ZS	--	--	Molecular Function: structural constituent of ribosome (GO:0003735);; Cellular Component: ribosome (GO:0005840);; Biological Process: translational elongation (GO:0006414);	K02943|2.1e-34|bna:106414669|K02943 large subunit ribosomal protein LP2 | (RefSeq) 60S acidic ribosomal protein P2-3-like	[J]	Translation, ribosomal structure and biogenesis	60s Acidic ribosomal protein	60S acidic ribosomal protein P2-3 OS=Arabidopsis thaliana OX=3702 GN=RPP2C PE=1 SV=1	Uncharacterized protein OS=Brassica campestris OX=3711 GN=BRAA06T26967Z PE=3 SV=1	J	Translation, ribosomal structure and biogenesis	60S acidic ribosomal protein P2-3-like [Brassica napus]
BnaA06G0372100ZS	--	--	--	--	--	--	--	--	Uncharacterized protein (Fragment) OS=Brassica campestris OX=3711 GN=BRAA06T26915Z PE=4 SV=1	--	--	unnamed protein product, partial [Brassica rapa]
BnaA09G0522300ZS	[T]	Signal transduction mechanisms	Molecular Function: calcium ion binding (GO:0005509);; Biological Process: calcium-mediated signaling (GO:0019722);	K02183|6.2e-63|aly:9312450|K02183 calmodulin | (RefSeq) calmodulin-5	[T]	Signal transduction mechanisms	EF hand	Calmodulin-2 OS=Arabidopsis thaliana OX=3702 GN=CAM2 PE=1 SV=1	Calmodulin OS=Arabis alpina OX=50452 GN=AALP_AA4G194800 PE=3 SV=1	T	Signal transduction mechanisms	PREDICTED: calmodulin-5 [Camelina sativa]
BnaA06G0381800ZS	[T]	Signal transduction mechanisms	Molecular Function: protein serine/threonine kinase activity (GO:0004674);; Molecular Function: ATP binding (GO:0005524);; Cellular Component: nucleus (GO:0005634);; Cellular Component: cytoplasm (GO:0005737);; Cellular Component: plasma membrane (GO:0005886);; Biological Process: protein phosphorylation (GO:0006468);	K08286|0.0e+00|bna:106349244|K08286 protein-serine/threonine kinase [EC:2.7.11.-] | (RefSeq) serine/threonine-protein kinase D6PKL3-like isoform X2	[R]	General function prediction only	Protein kinase domain	Serine/threonine-protein kinase D6PKL3 OS=Arabidopsis thaliana OX=3702 GN=D6PKL3 PE=1 SV=1	Protein kinase domain-containing protein OS=Brassica rapa subsp. pekinensis OX=51351 PE=4 SV=1	T	Signal transduction mechanisms	unnamed protein product [Brassica rapa]
BnaA09G0560800ZS	[W]	Extracellular structures	Molecular Function: protein kinase activity (GO:0004672);; Molecular Function: ATP binding (GO:0005524);	K08269|0.0e+00|boe:106307911|K08269 serine/threonine-protein kinase ULK2 [EC:2.7.11.1] | (RefSeq) serine/threonine-protein kinase ATG1	[OUT]	--	Protein kinase domain	Serine/threonine-protein kinase ATG1a OS=Arabidopsis thaliana OX=3702 GN=ATG1A PE=1 SV=1	BnaA09g39530D protein OS=Brassica napus OX=3708 GN=BnaA09g39530D PE=4 SV=1	T	Signal transduction mechanisms	hypothetical protein BRARA_I04280 [Brassica rapa]
BnaA09G0521500ZS	--	--	Cellular Component: exocyst (GO:0000145);; Biological Process: vesicle docking involved in exocytosis (GO:0006904);	K19985|0.0e+00|bna:106368066|K19985 exocyst complex component 6 | (RefSeq) exocyst complex component SEC15A	[U]	Intracellular trafficking, secretion, and vesicular transport	Exocyst complex subunit Sec15-like	Exocyst complex component SEC15A OS=Arabidopsis thaliana OX=3702 GN=SEC15A PE=3 SV=2	Exocyst complex component OS=Brassica campestris OX=3711 GN=BRAA09T40404Z PE=3 SV=1	U	Intracellular trafficking, secretion, and vesicular transport	exocyst complex component SEC15A [Brassica rapa]
BnaA08G0305600ZS	[T]	Signal transduction mechanisms	Molecular Function: solute:proton antiporter activity (GO:0015299);; Cellular Component: integral component of membrane (GO:0016021);	--	[P]	Inorganic ion transport and metabolism	Sodium/hydrogen exchanger family	Cation/H(+) antiporter 14 OS=Arabidopsis thaliana OX=3702 GN=CHX14 PE=2 SV=1	Na_H_Exchanger domain-containing protein OS=Brassica campestris OX=3711 GN=BRAA08T35490Z PE=4 SV=1	P	Inorganic ion transport and metabolism	cation/H(+) antiporter 14 [Brassica rapa]
BnaA09G0559300ZS	--	--	Molecular Function: DNA binding (GO:0003677);; Cellular Component: nucleus (GO:0005634);; Biological Process: regulation of transcription, DNA-templated (GO:0006355);; Biological Process: auxin-activated signaling pathway (GO:0009734);	K14486|0.0e+00|bna:106368487|K14486 auxin response factor | (RefSeq) auxin response factor 18-like	--	--	Auxin response factor	Auxin response factor 18 OS=Arabidopsis thaliana OX=3702 GN=ARF18 PE=1 SV=1	Auxin response factor OS=Brassica campestris OX=3711 GN=BRARA_I04264 PE=3 SV=1	K	Transcription	auxin response factor 18-like [Brassica napus]
BnaA06G0375000ZS	[V]	Defense mechanisms	Molecular Function: ATP binding (GO:0005524);; Cellular Component: integral component of membrane (GO:0016021);; Molecular Function: ATPase activity (GO:0016887);; Molecular Function: ATPase-coupled transmembrane transporter activity (GO:0042626);	K05658|0.0e+00|bna:106349153|K05658 ATP-binding cassette, subfamily B (MDR/TAP), member 1 [EC:7.6.2.2] | (RefSeq) ABC transporter B family member 19 isoform X2	[Q]	Secondary metabolites biosynthesis, transport and catabolism	ABC transporter transmembrane region	ABC transporter B family member 19 OS=Arabidopsis thaliana OX=3702 GN=ABCB19 PE=1 SV=1	Uncharacterized protein OS=Brassica campestris OX=3711 GN=BRARA_F03123 PE=4 SV=1	Q	Secondary metabolites biosynthesis, transport and catabolism	ABC transporter B family member 19 isoform X2 [Brassica napus]
BnaA06G0380900ZS	--	--	Molecular Function: DNA binding (GO:0003677);; Cellular Component: nucleus (GO:0005634);	K09422|1.9e-278|bna:106352398|K09422 transcription factor MYB, plant | (RefSeq) transcription factor MYB118-like isoform X1	[K]	Transcription	Myb-like DNA-binding domain	Transcription factor MYB118 OS=Arabidopsis thaliana OX=3702 GN=MYB118 PE=2 SV=1	Uncharacterized protein OS=Brassica campestris OX=3711 GN=BRARA_F03185 PE=4 SV=1	K	Transcription	transcription factor MYB118-like isoform X1 [Brassica napus]
BnaA09G0562000ZS	--	--	--	--	--	--	--	--	Uncharacterized protein OS=Brassica campestris OX=3711 GN=BRAA09T40829Z PE=4 SV=1	--	--	uncharacterized protein LOC103842034 [Brassica rapa]
BnaA09G0522100ZS	--	--	Molecular Function: serine-type endopeptidase activity (GO:0004252);; Cellular Component: integral component of membrane (GO:0016021);	--	[S]	Function unknown	UBA/TS-N domain	Rhomboid-like protein 20 OS=Arabidopsis thaliana OX=3702 GN=RBL20 PE=2 SV=1	UBA domain-containing protein OS=Brassica rapa subsp. pekinensis OX=51351 PE=3 SV=1	S	Function unknown	rhomboid-like protein 20 isoform X1 [Brassica napus]
BnaA09G0559900ZS	--	--	Cellular Component: integral component of membrane (GO:0016021);	--	--	--	Protein of unknown function (DUF4079)	--	Uncharacterized protein OS=Brassica campestris OX=3711 GN=BRAA09T40806Z PE=4 SV=1	S	Function unknown	uncharacterized protein BNAA09G55550D [Brassica napus]
BnaA09G0522200ZS	--	--	--	--	--	--	--	--	BnaA09g36040D protein OS=Brassica napus OX=3708 GN=BnaA09g36040D PE=4 SV=1	--	--	uncharacterized protein LOC106368059 [Brassica napus]
BnaA06G0370000ZS	--	--	Molecular Function: transcription coregulator activity (GO:0003712);; Biological Process: regulation of transcription, DNA-templated (GO:0006355);	K14972|0.0e+00|bna:106349109|K14972 PAX-interacting protein 1 | (RefSeq) probable mediator of RNA polymerase II transcription subunit 15c isoform X1	--	--	KIX domain	Probable mediator of RNA polymerase II transcription subunit 15c OS=Arabidopsis thaliana OX=3702 GN=MED15C PE=3 SV=1	KIX_2 domain-containing protein OS=Brassica campestris OX=3711 GN=BRARA_F03070 PE=4 SV=1	K	Transcription	probable mediator of RNA polymerase II transcription subunit 15c isoform X1 [Brassica napus]
BnaA06G0372300ZS	--	--	Cellular Component: integral component of membrane (GO:0016021);; Molecular Function: metal ion binding (GO:0046872);	--	--	--	RING-type zinc-finger	--	RING-type domain-containing protein OS=Brassica campestris OX=3711 GN=BRARA_F03093 PE=4 SV=1	O	Posttranslational modification, protein turnover, chaperones	uncharacterized protein LOC106349124 [Brassica napus]
BnaA09G0522500ZS	--	--	Cellular Component: integral component of membrane (GO:0016021);; Biological Process: metal ion transport (GO:0030001);; Molecular Function: metal ion binding (GO:0046872);	--	[P]	Inorganic ion transport and metabolism	Heavy-metal-associated domain	Heavy metal-associated isoprenylated plant protein 18 OS=Arabidopsis thaliana OX=3702 GN=HIPP18 PE=2 SV=1	HMA domain-containing protein (Fragment) OS=Brassica oleracea OX=3712 GN=BOLC8T50821H PE=4 SV=1	O	Posttranslational modification, protein turnover, chaperones	heavy metal-associated isoprenylated plant protein 18 [Brassica napus]
BnaA06G0381900ZS	--	--	Cellular Component: integral component of membrane (GO:0016021);	K23050|1.5e-11|gmx:100775467|K23050 phenylcoumaran benzylic ether reductase [EC:1.3.1.-] | (RefSeq) eugenol synthase 1	--	--	Sucrase/ferredoxin-like	--	Uncharacterized protein OS=Brassica campestris OX=3711 GN=BRARA_F03192 PE=4 SV=1	S	Function unknown	uncharacterized protein LOC106349245 [Brassica napus]
BnaA06G0371100ZS	--	--	Cellular Component: extracellular region (GO:0005576);; Cellular Component: cell wall (GO:0005618);; Biological Process: plant-type cell wall organization (GO:0009664);; Cellular Component: membrane (GO:0016020);	K20628|1.5e-74|han:110879681|K20628 expansin | (RefSeq) expansin-A10-like	--	--	Expansin C-terminal domain	Expansin-A23 OS=Arabidopsis thaliana OX=3702 GN=EXPA23 PE=2 SV=3	Expansin OS=Brassica rapa subsp. pekinensis OX=51351 PE=3 SV=1	S	Function unknown	expansin-A23 [Brassica rapa]
BnaA06G0379000ZS	--	--	--	--	[S]	Function unknown	Neurochondrin	--	Uncharacterized protein OS=Brassica campestris OX=3711 GN=BRAA06T26993Z PE=4 SV=1	S	Function unknown	unnamed protein product [Brassica rapa]
BnaA06G0374100ZS	--	--	Cellular Component: integral component of membrane (GO:0016021);	K15015|1.1e-223|bna:106352342|K15015 solute carrier family 32 (vesicular inhibitory amino acid transporter) | (RefSeq) amino acid transporter AVT1I-like	[E]	Amino acid transport and metabolism	Transmembrane amino acid transporter protein	Amino acid transporter AVT1I OS=Arabidopsis thaliana OX=3702 GN=AVT1I PE=3 SV=1	Aa_trans domain-containing protein OS=Brassica campestris OX=3711 GN=BRAA06T26937Z PE=4 SV=1	E	Amino acid transport and metabolism	amino acid transporter AVT1I-like [Brassica napus]
BnaA06G0377800ZS	--	--	Cellular Component: nucleus (GO:0005634);; Biological Process: kinetochore assembly (GO:0051382);	--	--	--	--	--	Uncharacterized protein OS=Brassica campestris OX=3711 GN=BRARA_F03155 PE=3 SV=1	--	--	kinesin-1 heavy chain-like isoform X2 [Brassica napus]
BnaA06G0371400ZS	--	--	Biological Process: phosphorelay signal transduction system (GO:0000160);	K14490|1.5e-83|bna:106349118|K14490 histidine-containing phosphotransfer peotein | (RefSeq) histidine-containing phosphotransfer protein 2 isoform X2	[T]	Signal transduction mechanisms	Hpt domain	Histidine-containing phosphotransfer protein 2 OS=Arabidopsis thaliana OX=3702 GN=AHP2 PE=1 SV=1	HPt domain-containing protein OS=Brassica campestris OX=3711 GN=BRAA06T26908Z PE=4 SV=1	T	Signal transduction mechanisms	histidine-containing phosphotransfer protein 2 [Brassica rapa]
BnaA06G0373300ZS	--	--	--	K20818|8.8e-60|bna:106349133|K20818 KxDL motif-containing protein 1 | (RefSeq) kxDL motif-containing protein 1-like	[S]	Function unknown	Uncharacterized conserved protein	--	KxDL domain-containing protein OS=Brassica campestris OX=3711 GN=BRARA_F03102 PE=3 SV=1	S	Function unknown	kxDL motif-containing protein 1-like [Brassica napus]
BnaA06G0374800ZS	--	--	--	--	[D]	Cell cycle control, cell division, chromosome partitioning	--	--	DUF2428 domain-containing protein OS=Brassica campestris OX=3711 GN=BRAA06T26946Z PE=4 SV=1	D	Cell cycle control, cell division, chromosome partitioning	thyroid adenoma-associated protein homolog [Brassica napus]
BnaA06G0372700ZS	--	--	Cellular Component: chloroplast inner membrane (GO:0009706);; Biological Process: chloroplast fission (GO:0010020);; Biological Process: regulation of division septum assembly (GO:0032955);; Biological Process: cell division (GO:0051301);	--	--	--	Domain of unknown function (DUF3598)	--	DUF3598 domain-containing protein OS=Brassica rapa subsp. pekinensis OX=51351 PE=3 SV=1	S	Function unknown	unnamed protein product [Brassica rapa]
BnaA06G0374400ZS	[D]	Cell cycle control, cell division, chromosome partitioning	Molecular Function: ATP binding (GO:0005524);; Cellular Component: nucleus (GO:0005634);; Cellular Component: chromosome (GO:0005694);; Biological Process: chromosome organization (GO:0051276);	K06675|0.0e+00|bna:106349149|K06675 structural maintenance of chromosome 4 | (RefSeq) structural maintenance of chromosomes protein 4-like	[BD]	--	RecF/RecN/SMC N terminal domain	Structural maintenance of chromosomes protein 4 OS=Arabidopsis thaliana OX=3702 GN=SMC4 PE=1 SV=1	Structural maintenance of chromosomes protein OS=Brassica campestris OX=3711 GN=BRAA06T26939Z PE=3 SV=1	--	--	structural maintenance of chromosomes protein 4-like [Brassica napus]
BnaA06G0372000ZS	--	--	Molecular Function: molecular_function (GO:0003674);; Molecular Function: nucleic acid binding (GO:0003676);; Molecular Function: RNA binding (GO:0003723);; Molecular Function: catalytic activity (GO:0003824);; Molecular Function: nuclease activity (GO:0004518);; Molecular Function: endonuclease activity (GO:0004519);; Molecular Function: binding (GO:0005488);; Cellular Component: cellular_compon…	--	[R]	General function prediction only	PPR repeat family	Pentatricopeptide repeat-containing protein At3g29290 OS=Arabidopsis thaliana OX=3702 GN=EMB2076 PE=2 SV=1	Uncharacterized protein OS=Brassica campestris OX=3711 GN=BRARA_F03090 PE=4 SV=1	S	Function unknown	pentatricopeptide repeat-containing protein At3g29290-like isoform X1 [Brassica napus]
BnaA06G0377600ZS	--	--	--	--	--	--	--	--	Uncharacterized protein (Fragment) OS=Brassica campestris OX=3711 GN=BRAA06T26973Z PE=4 SV=1	--	--	uncharacterized protein LOC106412191 [Brassica napus]
BnaA06G0371200ZS	--	--	Cellular Component: integral component of membrane (GO:0016021);	--	[R]	General function prediction only	Ankyrin repeats (many copies)	Ankyrin repeat-containing protein BDA1 OS=Arabidopsis thaliana OX=3702 GN=BAD1 PE=1 SV=1	ANK_REP_REGION domain-containing protein OS=Brassica campestris OX=3711 GN=BRAA06T26905Z PE=4 SV=1	S	Function unknown	unnamed protein product [Brassica rapa]
BnaA06G0373500ZS	--	--	Molecular Function: phosphatidic acid binding (GO:0070300);	--	--	--	--	Uncharacterized protein At5g39570 OS=Arabidopsis thaliana OX=3702 GN=At5g39570 PE=1 SV=1	Uncharacterized protein OS=Brassica campestris OX=3711 GN=BRARA_F03104 PE=4 SV=1	S	Function unknown	uncharacterized protein At5g39570-like [Brassica napus]
BnaA09G0521000ZS	--	--	Molecular Function: ubiquitin protein ligase activity (GO:0061630);	K11982|5.7e-151|brp:103841559|K11982 E3 ubiquitin-protein ligase RNF115/126 [EC:2.3.2.27] | (RefSeq) E3 ubiquitin-protein ligase RZF1	[O]	Posttranslational modification, protein turnover, chaperones	zinc-ribbon	E3 ubiquitin-protein ligase RZF1 OS=Arabidopsis thaliana OX=3702 GN=RZF1 PE=1 SV=1	RING-type E3 ubiquitin transferase OS=Brassica napus OX=3708 GN=BnaA09g35980D PE=4 SV=1	O	Posttranslational modification, protein turnover, chaperones	E3 ubiquitin-protein ligase RZF1 [Brassica napus]
BnaA06G0373900ZS	[H]	Coenzyme transport and metabolism	Molecular Function: calcium ion binding (GO:0005509);; Cellular Component: mitochondrion (GO:0005739);; Biological Process: cellular protein modification process (GO:0006464);; Cellular Component: integral component of membrane (GO:0016021);	K02183|1.2e-63|boe:106301202|K02183 calmodulin | (RefSeq) probable calcium-binding protein CML30	[H]	Coenzyme transport and metabolism	EF hand	Probable calcium-binding protein CML46 OS=Arabidopsis thaliana OX=3702 GN=CML46 PE=1 SV=1	Uncharacterized protein OS=Brassica rapa subsp. pekinensis OX=51351 PE=4 SV=1	H	Coenzyme transport and metabolism	unnamed protein product [Brassica rapa]
BnaA06G0383400ZS	[S]	Function unknown	--	K09422|4.2e-45|vvi:100262866|K09422 transcription factor MYB, plant | (RefSeq) uncharacterized LOC100262866	--	--	Gamma-butyrobetaine hydroxylase-like, N-terminal	--	BnaA06g32170D protein OS=Brassica napus OX=3708 GN=BnaA06g32170D PE=4 SV=1	S	Function unknown	uncharacterized protein LOC106352406 isoform X1 [Brassica napus]
BnaA06G0379500ZS	--	--	Molecular Function: inositol-1,4,5-trisphosphate 6-kinase activity (GO:0000823);; Molecular Function: ATP binding (GO:0005524);; Biological Process: inositol phosphate biosynthetic process (GO:0032958);; Molecular Function: inositol tetrakisphosphate 5-kinase activity (GO:0047326);; Molecular Function: myo-inositol-1,2,3,4,6-heptakisphosphate 5-kinase activity (GO:0102732);	K00915|2.4e-164|bna:111198742|K00915 inositol-polyphosphate multikinase [EC:2.7.1.140 2.7.1.151] | (RefSeq) inositol polyphosphate multikinase beta-like isoform X1	[KIT]	--	Inositol polyphosphate kinase	Inositol polyphosphate multikinase beta OS=Arabidopsis thaliana OX=3702 GN=IPK2b PE=1 SV=1	Inositol polyphosphate multikinase OS=Brassica campestris OX=3711 GN=BRARA_F03171 PE=3 SV=1	--	--	inositol polyphosphate multikinase beta-like isoform X1 [Brassica napus]
BnaA06G0375900ZS	--	--	Cellular Component: nuclear chromatin (GO:0000790);; Molecular Function: DNA binding (GO:0003677);; Biological Process: DNA replication (GO:0006260);; Biological Process: DNA repair (GO:0006281);; Molecular Function: nucleosome binding (GO:0031491);; Cellular Component: FACT complex (GO:0035101);; Molecular Function: histone binding (GO:0042393);	K09272|0.0e+00|bna:106349159|K09272 structure-specific recognition protein 1 | (RefSeq) FACT complex subunit SSRP1-like	[KLB]	--	POB3-like N-terminal PH domain	FACT complex subunit SSRP1 OS=Arabidopsis thaliana OX=3702 GN=SSRP1 PE=1 SV=2	FACT complex subunit SSRP1 OS=Brassica rapa subsp. pekinensis OX=51351 PE=3 SV=1	K	Transcription	FACT complex subunit SSRP1 [Brassica rapa]
BnaA06G0380300ZS	[P]	Inorganic ion transport and metabolism	Molecular Function: magnesium ion binding (GO:0000287);; Molecular Function: ATP binding (GO:0005524);; Biological Process: phospholipid transport (GO:0015914);; Cellular Component: integral component of membrane (GO:0016021);; Molecular Function: ATPase-coupled intramembrane lipid transporter activity (GO:0140326);	K01530|0.0e+00|bna:106349227|K01530 phospholipid-translocating ATPase [EC:7.6.2.1] | (RefSeq) probable phospholipid-transporting ATPase 8	[R]	General function prediction only	Phospholipid-translocating P-type ATPase C-terminal	Probable phospholipid-transporting ATPase 8 OS=Arabidopsis thaliana OX=3702 GN=ALA8 PE=3 SV=1	Phospholipid-transporting ATPase OS=Brassica campestris OX=3711 GN=BRAA06T27005Z PE=3 SV=1	P	Inorganic ion transport and metabolism	probable phospholipid-transporting ATPase 8 [Brassica napus]
BnaA09G0562200ZS	--	--	Molecular Function: protein dimerization activity (GO:0046983);	K12126|8.7e-15|jcu:105642714|K12126 phytochrome-interacting factor 3 | (RefSeq) transcription factor PIL1 isoform X1	--	--	--	Transcription factor PIF6 OS=Arabidopsis thaliana OX=3702 GN=PIF6 PE=1 SV=1	BHLH domain-containing protein OS=Brassica campestris OX=3711 GN=BRAA09T40831Z PE=4 SV=1	--	--	transcription factor PIF6 isoform X1 [Brassica rapa]
BnaA06G0381100ZS	--	--	Cellular Component: photosystem I (GO:0009522);; Cellular Component: photosystem II (GO:0009523);; Cellular Component: chloroplast thylakoid membrane (GO:0009535);; Biological Process: photosynthesis, light harvesting (GO:0009765);; Cellular Component: integral component of membrane (GO:0016021);; Molecular Function: chlorophyll binding (GO:0016168);; Biological Process: protein-chromophore linka…	K08913|1.2e-154|bna:106349233|K08913 light-harvesting complex II chlorophyll a/b binding protein 2 | (RefSeq) chlorophyll a-b binding protein 2.4, chloroplastic-like	--	--	Chlorophyll A-B binding protein	Chlorophyll a-b binding protein 2.4, chloroplastic OS=Arabidopsis thaliana OX=3702 GN=LHCB2.4 PE=1 SV=1	Chlorophyll a-b binding protein, chloroplastic OS=Brassica napus OX=3708 GN=BnaA06g31910D PE=3 SV=1	C	Energy production and conversion	chlorophyll a-b binding protein 2.4, chloroplastic-like [Brassica napus]
BnaA06G0378900ZS	--	--	Biological Process: carbohydrate transport (GO:0008643);; Cellular Component: integral component of membrane (GO:0016021);	K15382|1.2e-158|brp:103875173|K15382 solute carrier family 50 (sugar transporter) | (RefSeq) bidirectional sugar transporter SWEET4	[R]	General function prediction only	Sugar efflux transporter for intercellular exchange	Bidirectional sugar transporter SWEET4 OS=Arabidopsis thaliana OX=3702 GN=SWEET4 PE=1 SV=1	Bidirectional sugar transporter SWEET OS=Brassica campestris OX=3711 GN=BRARA_F03167 PE=3 SV=1	U	Intracellular trafficking, secretion, and vesicular transport	bidirectional sugar transporter SWEET4 [Brassica rapa]
BnaA09G0523400ZS	--	--	--	--	--	--	--	--	Uncharacterized protein OS=Brassica cretica OX=69181 GN=DY000_00001479 PE=4 SV=1	--	--	zinc finger BED domain-containing protein RICESLEEPER 2-like [Brassica rapa]
BnaA06G0372400ZS	[K]	Transcription	--	K07735|2.6e-143|bna:106382183|K07735 putative transcriptional regulator | (RefSeq) uncharacterized protein LOC106382183	--	--	Uncharacterized ACR, COG1678	--	Uncharacterized protein OS=Brassica campestris OX=3711 GN=BRARA_F03095 PE=4 SV=1	K	Transcription	uncharacterized protein LOC106349125 [Brassica napus]
BnaA06G0377400ZS	--	--	Biological Process: cell-cell signaling involved in cell fate commitment (GO:0045168);	--	--	--	--	CLAVATA3/ESR (CLE)-related protein 25 OS=Arabidopsis thaliana OX=3702 GN=CLE25 PE=2 SV=1	Uncharacterized protein OS=Brassica campestris OX=3711 GN=BRARA_F03148 PE=4 SV=1	--	--	CLAVATA3/ESR (CLE)-related protein 25-like [Brassica napus]
BnaA06G0378800ZS	[L]	Replication, recombination and repair	Molecular Function: single-stranded DNA binding (GO:0003697);; Molecular Function: endonuclease activity (GO:0004519);; Cellular Component: nucleus (GO:0005634);; Biological Process: nucleotide-excision repair (GO:0006289);	K10846|0.0e+00|bna:106415222|K10846 DNA excision repair protein ERCC-5 | (RefSeq) DNA repair protein UVH3 isoform X1	[L]	Replication, recombination and repair	XPG N-terminal domain	DNA repair protein UVH3 OS=Arabidopsis thaliana OX=3702 GN=UVH3 PE=2 SV=1	Uncharacterized protein OS=Brassica campestris OX=3711 GN=BRARA_F03166 PE=3 SV=1	L	Replication, recombination and repair	DNA repair protein UVH3 isoform X1 [Brassica napus]
BnaA06G0373100ZS	--	--	Biological Process: lipid transport (GO:0006869);	--	--	--	Probable lipid transfer	--	AAI domain-containing protein OS=Brassica campestris OX=3711 GN=BRAA06T26926Z PE=4 SV=1	--	--	hypothetical protein BRARA_K01090 [Brassica rapa]
BnaA06G0381700ZS	--	--	Molecular Function: ADP binding (GO:0043531);	K13415|1.9e-22|mdm:103413440|K13415 protein brassinosteroid insensitive 1 [EC:2.7.10.1 2.7.11.1] | (RefSeq) uncharacterized protein LOC103413440 isoform X1	--	--	Arabidopsis broad-spectrum mildew resistance protein RPW8	Probable disease resistance protein At5g66900 OS=Arabidopsis thaliana OX=3702 GN=At5g66900 PE=3 SV=1	Uncharacterized protein OS=Brassica rapa subsp. pekinensis OX=51351 PE=3 SV=1	S	Function unknown	unnamed protein product [Brassica rapa]
BnaA06G0375700ZS	--	--	--	--	--	--	--	--	Uncharacterized protein OS=Brassica campestris OX=3711 GN=BRAA06T26954Z PE=4 SV=1	--	--	glycine-rich cell wall structural protein-like isoform X1 [Brassica napus]
BnaA06G0377200ZS	--	--	Molecular Function: transcription regulatory region sequence-specific DNA binding (GO:0000976);; Molecular Function: DNA-binding transcription factor activity (GO:0003700);; Cellular Component: nucleus (GO:0005634);; Biological Process: cell differentiation (GO:0030154);; Molecular Function: sequence-specific DNA binding (GO:0043565);	K09422|1.5e-186|bna:106411592|K09422 transcription factor MYB, plant | (RefSeq) transcription factor MYB35-like	[K]	Transcription	Myb-like DNA-binding domain	Transcription factor MYB35 OS=Arabidopsis thaliana OX=3702 GN=MYB35 PE=1 SV=1	Uncharacterized protein OS=Brassica rapa subsp. pekinensis OX=51351 PE=4 SV=1	K	Transcription	transcription factor MYB35-like [Brassica napus]
BnaA09G0522400ZS	--	--	--	--	--	--	--	--	BnaA09g36070D protein OS=Brassica napus OX=3708 GN=BnaA09g36070D PE=4 SV=1	--	--	BnaA09g36070D [Brassica napus]
BnaA06G0370900ZS	--	--	Cellular Component: exocyst (GO:0000145);; Biological Process: exocytosis (GO:0006887);; Biological Process: protein transport (GO:0015031);	K07195|0.0e+00|brp:103875075|K07195 exocyst complex component 7 | (RefSeq) exocyst complex component EXO70E2	[U]	Intracellular trafficking, secretion, and vesicular transport	Exo70 exocyst complex subunit	Exocyst complex component EXO70E2 OS=Arabidopsis thaliana OX=3702 GN=EXO70E2 PE=1 SV=1	Exocyst subunit Exo70 family protein OS=Brassica campestris OX=3711 GN=BRARA_F03079 PE=3 SV=1	U	Intracellular trafficking, secretion, and vesicular transport	hypothetical protein BRARA_F03079 [Brassica rapa]
BnaA06G0371700ZS	[R]	General function prediction only	Molecular Function: translation initiation factor activity (GO:0003743);	K03262|6.4e-227|brp:103875083|K03262 translation initiation factor 5 | (RefSeq) probable eukaryotic translation initiation factor 5-2	[J]	Translation, ribosomal structure and biogenesis	Domain found in IF2B/IF5	Probable eukaryotic translation initiation factor 5-2 OS=Arabidopsis thaliana OX=3702 GN=At1g77840 PE=1 SV=1	W2 domain-containing protein OS=Brassica campestris OX=3711 GN=BRARA_F03087 PE=4 SV=1	J	Translation, ribosomal structure and biogenesis	hypothetical protein BRARA_F03087 [Brassica rapa]
BnaA09G0561200ZS	--	--	--	--	--	--	Inositol hexakisphosphate	--	Uncharacterized protein OS=Brassica campestris OX=3711 GN=BRARA_I04284 PE=4 SV=1	S	Function unknown	paladin [Brassica rapa]
BnaA06G0379700ZS	--	--	--	--	--	--	--	--	Uncharacterized protein OS=Brassica campestris OX=3711 GN=BRARA_F03172 PE=4 SV=1	--	--	uncharacterized protein LOC106352394 isoform X1 [Brassica napus]
BnaA06G0371600ZS	[G]	Carbohydrate transport and metabolism	Cellular Component: cytoplasm (GO:0005737);; Biological Process: glycogen catabolic process (GO:0005980);; Molecular Function: glycogen phosphorylase activity (GO:0008184);; Molecular Function: pyridoxal phosphate binding (GO:0030170);; Molecular Function: linear malto-oligosaccharide phosphorylase activity (GO:0102250);; Molecular Function: SHG alpha-glucan phosphorylase activity (GO:0102499);	K00688|0.0e+00|bna:106349116|K00688 glycogen phosphorylase [EC:2.4.1.1] | (RefSeq) alpha-glucan phosphorylase 1 isoform X3	[G]	Carbohydrate transport and metabolism	Carbohydrate phosphorylase	Alpha-glucan phosphorylase 1 OS=Arabidopsis thaliana OX=3702 GN=PHS1 PE=1 SV=1	Alpha-1,4 glucan phosphorylase OS=Brassica rapa subsp. pekinensis OX=51351 PE=3 SV=1	G	Carbohydrate transport and metabolism	alpha-glucan phosphorylase 1 isoform X1 [Brassica napus]
BnaA06G0379300ZS	--	--	--	--	--	--	C1 domain	--	Uncharacterized protein OS=Brassica oleracea OX=3712 GN=BOLC7T44227H PE=4 SV=1	S	Function unknown	hypothetical protein DY000_02025700 [Brassica cretica]
BnaA06G0382700ZS	--	--	Cellular Component: integral component of membrane (GO:0016021);	--	--	--	--	--	Uncharacterized protein OS=Brassica rapa subsp. pekinensis OX=51351 PE=4 SV=1	--	--	uncharacterized protein LOC103875415 [Brassica rapa]
BnaA06G0377500ZS	[T]	Signal transduction mechanisms	Molecular Function: protein kinase activity (GO:0004672);; Molecular Function: ATP binding (GO:0005524);; Cellular Component: integral component of membrane (GO:0016021);	K13415|2.5e-54|thj:104824835|K13415 protein brassinosteroid insensitive 1 [EC:2.7.10.1 2.7.11.1] | (RefSeq) protein BRASSINOSTEROID INSENSITIVE 1	--	--	Protein tyrosine and serine/threonine kinase	Inactive LRR receptor-like serine/threonine-protein kinase BIR2 OS=Arabidopsis thaliana OX=3702 GN=BIR2 PE=1 SV=1	Protein kinase domain-containing protein OS=Brassica rapa subsp. pekinensis OX=51351 PE=4 SV=1	T	Signal transduction mechanisms	inactive LRR receptor-like serine/threonine-protein kinase BIR2 [Brassica napus]
BnaA06G0376500ZS	[MDT]	--	Molecular Function: ATP binding (GO:0005524);	K08900|3.5e-118|lsv:111902002|K08900 mitochondrial chaperone BCS1 | (RefSeq) AAA-ATPase ASD, mitochondrial-like	[O]	Posttranslational modification, protein turnover, chaperones	Domain associated at C-terminal with AAA	AAA-ATPase At3g28570, mitochondrial OS=Arabidopsis thaliana OX=3702 GN=At3g28570 PE=3 SV=1	Adenosinetriphosphatase OS=Brassica rapa subsp. pekinensis OX=51351 PE=3 SV=1	O	Posttranslational modification, protein turnover, chaperones	AAA-ATPase At3g28570, mitochondrial-like [Brassica napus]
BnaA06G0372800ZS	--	--	--	--	--	--	Protein of unknown function (DUF1336)	--	DUF1336 domain-containing protein OS=Brassica campestris OX=3711 GN=BRARA_F03099 PE=4 SV=1	S	Function unknown	uncharacterized protein LOC103875104 isoform X2 [Brassica rapa]
BnaA06G0380200ZS	--	--	--	K07904|1.7e-15|crb:17879594|K07904 Ras-related protein Rab-11A | (RefSeq) LOW QUALITY PROTEIN: ras and EF-hand domain-containing protein	--	--	Protein of unknown function (DUF1645)	--	Uncharacterized protein OS=Brassica rapa subsp. pekinensis OX=51351 PE=4 SV=1	S	Function unknown	uncharacterized protein LOC106349226 [Brassica napus]
BnaA06G0370300ZS	--	--	--	--	--	--	Rapid ALkalinization Factor (RALF)	Protein RALF-like 27 OS=Arabidopsis thaliana OX=3702 GN=RALFL27 PE=2 SV=1	Uncharacterized protein OS=Brassica rapa subsp. pekinensis OX=51351 PE=3 SV=1	S	Function unknown	protein RALF-like 27 [Brassica rapa]
BnaA06G0383600ZS	--	--	Cellular Component: integral component of membrane (GO:0016021);	--	--	--	--	--	Uncharacterized protein OS=Brassica rapa subsp. pekinensis OX=51351 PE=4 SV=1	--	--	hypothetical protein BRARA_B03288 [Brassica rapa]
BnaA09G0521100ZS	--	--	Molecular Function: DNA binding (GO:0003677);; Cellular Component: nucleus (GO:0005634);; Biological Process: regulation of transcription, DNA-templated (GO:0006355);; Biological Process: defense response to fungus (GO:0050832);	--	--	--	ENT domain	--	Uncharacterized protein OS=Brassica campestris OX=3711 GN=BRAA09T40400Z PE=4 SV=1	--	--	uncharacterized protein LOC103841560 isoform X1 [Brassica rapa]
BnaA06G0376300ZS	--	--	Biological Process: RNA modification (GO:0009451);; Cellular Component: intracellular membrane-bounded organelle (GO:0043231);	K01455|1.2e-69|sita:101752872|K01455 formamidase [EC:3.5.1.49] | (RefSeq) pentatricopeptide repeat-containing protein At2g29760, chloroplastic	[R]	General function prediction only	PPR repeat	Putative pentatricopeptide repeat-containing protein At3g28640 OS=Arabidopsis thaliana OX=3702 GN=PCMP-E79 PE=3 SV=1	Uncharacterized protein OS=Brassica rapa subsp. pekinensis OX=51351 PE=4 SV=1	S	Function unknown	unnamed protein product [Brassica rapa]
BnaC07G0166800ZS	--	--	--	--	--	--	--	--	BnaCnng66110D protein OS=Brassica napus OX=3708 GN=BnaCnng66110D PE=4 SV=1	--	--	BnaCnng66110D [Brassica napus]
BnaA09G0560500ZS	--	--	--	--	--	--	--	--	Uncharacterized protein OS=Brassica campestris OX=3711 GN=BRAA09T40814Z PE=4 SV=1	--	--	uncharacterized protein BNAA09G39500D [Brassica napus]
BnaA06G0381300ZS	--	--	Biological Process: reproduction (GO:0000003);; Biological Process: developmental process involved in reproduction (GO:0003006);; Biological Process: cuticle hydrocarbon biosynthetic process (GO:0006723);; Biological Process: multicellular organism development (GO:0007275);; Biological Process: biological_process (GO:0008150);; Biological Process: metabolic process (GO:0008152);; Biological Proce…	--	--	--	Protein of unknown function (DUF3730)	Protein RST1 OS=Arabidopsis thaliana OX=3702 GN=RST1 PE=2 SV=2	BnaA06g31920D protein OS=Brassica napus OX=3708 GN=BnaA06g31920D PE=4 SV=1	S	Function unknown	protein RST1 [Brassica napus]
BnaA09G0523100ZS	--	--	Molecular Function: (S)-2-hydroxy-acid oxidase activity (GO:0003973);; Cellular Component: mitochondrion (GO:0005739);; Molecular Function: 2-hydroxyglutarate dehydrogenase activity (GO:0047545);	--	--	--	--	E3 ubiquitin-protein ligase WAV3 OS=Arabidopsis thaliana OX=3702 GN=WAV3 PE=1 SV=1	DAO domain-containing protein OS=Brassica rapa subsp. pekinensis OX=51351 PE=4 SV=1	S	Function unknown	L-2-hydroxyglutarate dehydrogenase, mitochondrial-like [Brassica rapa]
BnaA06G0371300ZS	[M]	Cell wall/membrane/envelope biogenesis	Molecular Function: UDP-glucose 6-dehydrogenase activity (GO:0003979);; Molecular Function: NAD binding (GO:0051287);	K00012|1.0e-39|brp:108872254|K00012 UDPglucose 6-dehydrogenase [EC:1.1.1.22] | (RefSeq) LOW QUALITY PROTEIN: UDP-glucose 6-dehydrogenase 2	[GT]	--	UDP-glucose/GDP-mannose dehydrogenase family, NAD binding domain	UDP-glucose 6-dehydrogenase 4 OS=Arabidopsis thaliana OX=3702 GN=UGD4 PE=1 SV=1	UDPG_MGDP_dh_N domain-containing protein OS=Brassica campestris OX=3711 GN=BRAA06T26907Z PE=4 SV=1	--	--	unnamed protein product [Brassica rapa]
BnaA09G0521300ZS	--	--	Cellular Component: integral component of membrane (GO:0016021);; Molecular Function: transmembrane transporter activity (GO:0022857);	--	--	--	EamA-like transporter family	WAT1-related protein At3g56620 OS=Arabidopsis thaliana OX=3702 GN=At3g56620 PE=2 SV=1	WAT1-related protein OS=Brassica napus OX=3708 GN=BnaAnng14440D PE=3 SV=1	S	Function unknown	WAT1-related protein At3g56620 [Brassica napus]
BnaA06G0382200ZS	--	--	Cellular Component: Golgi membrane (GO:0000139);; Cellular Component: endoplasmic reticulum (GO:0005783);; Cellular Component: Golgi stack (GO:0005795);; Biological Process: intracellular protein transport (GO:0006886);; Biological Process: endoplasmic reticulum to Golgi vesicle-mediated transport (GO:0006888);; Cellular Component: ER to Golgi transport vesicle membrane (GO:0012507);; Biological …	--	[U]	Intracellular trafficking, secretion, and vesicular transport	Uso1 / p115 like vesicle tethering protein, C terminal region	Golgin candidate 6 OS=Arabidopsis thaliana OX=3702 GN=GC6 PE=1 SV=2	Uncharacterized protein OS=Brassica rapa subsp. pekinensis OX=51351 PE=4 SV=1	U	Intracellular trafficking, secretion, and vesicular transport	golgin candidate 6 isoform X2 [Brassica napus]
BnaA06G0373700ZS	--	--	Cellular Component: integral component of membrane (GO:0016021);	--	--	--	--	--	Uncharacterized protein OS=Brassica campestris OX=3711 GN=BRAA06T26932Z PE=4 SV=1	--	--	uncharacterized protein LOC103875106 [Brassica rapa]
BnaA06G0380500ZS	[J]	Translation, ribosomal structure and biogenesis	Molecular Function: structural constituent of ribosome (GO:0003735);; Cellular Component: ribosome (GO:0005840);; Biological Process: translation (GO:0006412);	K02935|1.4e-83|bna:106349088|K02935 large subunit ribosomal protein L7/L12 | (RefSeq) 50S ribosomal protein L12-1, chloroplastic	[J]	Translation, ribosomal structure and biogenesis	Ribosomal protein L7/L12 C-terminal domain	50S ribosomal protein L12-1, chloroplastic OS=Arabidopsis thaliana OX=3702 GN=RPL12A PE=2 SV=1	Uncharacterized protein OS=Brassica oleracea var. oleracea OX=109376 GN=106301774 PE=3 SV=1	J	Translation, ribosomal structure and biogenesis	50S ribosomal protein L12-1, chloroplastic [Brassica napus]
BnaA09G0522600ZS	--	--	--	--	--	--	--	--	BnaA09g36090D protein OS=Brassica napus OX=3708 GN=BnaA09g36090D PE=4 SV=1	--	--	uncharacterized protein BNAA09G36090D [Brassica napus]
BnaA06G0379200ZS	--	--	Biological Process: reproduction (GO:0000003);; Biological Process: cell morphogenesis (GO:0000902);; Biological Process: cell morphogenesis involved in differentiation (GO:0000904);; Biological Process: urogenital system development (GO:0001655);; Biological Process: kidney development (GO:0001822);; Biological Process: liver development (GO:0001889);; Biological Process: tissue homeostasis (GO:…	K01087|1.9e-10|ccaj:109795950|K01087 trehalose 6-phosphate phosphatase [EC:3.1.3.12] | (RefSeq) trehalose-phosphate phosphatase A-like	[Z]	Cytoskeleton	Tetratricopeptide repeat	Protein KINESIN LIGHT CHAIN-RELATED 2 OS=Arabidopsis thaliana OX=3702 GN=KLCR2 PE=1 SV=1	Uncharacterized protein OS=Brassica campestris OX=3711 GN=BRAA06T26995Z PE=4 SV=1	Z	Cytoskeleton	protein KINESIN LIGHT CHAIN-RELATED 2 isoform X2 [Brassica napus]
BnaA06G0383100ZS	--	--	--	--	--	--	--	--	Uncharacterized protein OS=Brassica campestris OX=3711 GN=BRAA06T27048Z PE=4 SV=1	--	--	uncharacterized protein LOC106350878 [Brassica napus]
BnaA06G0378600ZS	--	--	Cellular Component: integral component of membrane (GO:0016021);; Molecular Function: transmembrane transporter activity (GO:0022857);	--	--	--	EamA-like transporter family	WAT1-related protein At5g40210 OS=Arabidopsis thaliana OX=3702 GN=At5g40210 PE=2 SV=1	EamA domain-containing protein OS=Brassica campestris OX=3711 GN=BRAA06T26989Z PE=3 SV=1	S	Function unknown	unnamed protein product [Brassica rapa]
BnaA06G0377700ZS	--	--	Cellular Component: integral component of membrane (GO:0016021);	--	--	--	--	--	Uncharacterized protein OS=Brassica campestris OX=3711 GN=BRAA06T26974Z PE=4 SV=1	--	--	uncharacterized protein LOC106415156 [Brassica napus]
BnaA06G0374500ZS	--	--	Molecular Function: DNA binding (GO:0003677);	K15777|5.7e-27|mesc:110630336|K15777 4,5-DOPA dioxygenase extradiol [EC:1.13.11.-] | (RefSeq) uncharacterized protein LOC110630336	--	--	ZF-HD protein dimerisation region	Zinc-finger homeodomain protein 9 OS=Arabidopsis thaliana OX=3702 GN=ZHD9 PE=1 SV=1	ZF-HD dimerization-type domain-containing protein OS=Brassica campestris OX=3711 GN=BRAA06T26940Z PE=4 SV=1	K	Transcription	zinc-finger homeodomain protein 9 [Brassica rapa]
BnaA06G0378000ZS	[M]	Cell wall/membrane/envelope biogenesis	Cellular Component: Golgi apparatus (GO:0005794);; Molecular Function: transferase activity, transferring glycosyl groups (GO:0016757);	K20893|4.5e-115|pop:18104995|K20893 probable galacturonosyltransferase-like 1 [EC:2.4.1.-] | (RefSeq) probable galacturonosyltransferase-like 1	--	--	Glycosyl transferase family 8	Probable galacturonosyltransferase-like 10 OS=Arabidopsis thaliana OX=3702 GN=GATL10 PE=2 SV=1	Hexosyltransferase OS=Brassica rapa subsp. pekinensis OX=51351 PE=3 SV=1	G	Carbohydrate transport and metabolism	probable galacturonosyltransferase-like 10 [Brassica rapa]
BnaA06G0371500ZS	--	--	--	--	[R]	General function prediction only	C2H2-type zinc finger	--	Uncharacterized protein OS=Brassica rapa subsp. pekinensis OX=51351 PE=4 SV=1	B	Chromatin structure and dynamics	uncharacterized protein LOC106349118 isoform X1 [Brassica napus]
BnaA06G0382900ZS	[C]	Energy production and conversion	Cellular Component: mitochondrial inner membrane (GO:0005743);; Biological Process: tricarboxylic acid cycle (GO:0006099);; Molecular Function: succinate dehydrogenase (ubiquinone) activity (GO:0008177);; Molecular Function: electron transfer activity (GO:0009055);; Molecular Function: metal ion binding (GO:0046872);; Molecular Function: 2 iron, 2 sulfur cluster binding (GO:0051537);; Molecular F…	K00235|8.7e-167|bna:111198745|K00235 succinate dehydrogenase (ubiquinone) iron-sulfur subunit [EC:1.3.5.1] | (RefSeq) succinate dehydrogenase [ubiquinone] iron-sulfur subunit 2, mitochondrial-like	[C]	Energy production and conversion	2Fe-2S iron-sulfur cluster binding domain	Succinate dehydrogenase [ubiquinone] iron-sulfur subunit 2, mitochondrial OS=Arabidopsis thaliana OX=3702 GN=SDH2-2 PE=1 SV=2	Succinate dehydrogenase [ubiquinone] iron-sulfur subunit, mitochondrial OS=Brassica campestris OX=3711 GN=BRAA06T27046Z PE=3 SV=1	C	Energy production and conversion	succinate dehydrogenase [ubiquinone] iron-sulfur subunit 2, mitochondrial-like [Brassica napus]
BnaA06G0380100ZS	[C]	Energy production and conversion	Molecular Function: oxidoreductase activity (GO:0016491);	K19784|3.2e-107|bna:106349224|K19784 chromate reductase, NAD(P)H dehydrogenase (quinone) | (RefSeq) NADPH:quinone oxidoreductase	[R]	General function prediction only	NADPH-dependent FMN reductase	NADPH:quinone oxidoreductase OS=Arabidopsis thaliana OX=3702 GN=NQR PE=1 SV=1	NAD(P)H dehydrogenase (quinone) OS=Brassica campestris OX=3711 GN=BRARA_F03176 PE=4 SV=1	S	Function unknown	NADPH:quinone oxidoreductase [Brassica napus]
BnaA09G0560000ZS	--	--	--	--	--	--	--	--	Uncharacterized protein OS=Brassica rapa subsp. pekinensis OX=51351 PE=4 SV=1	--	--	ENHANCER OF AG-4 protein 2 [Brassica rapa]
BnaA06G0383500ZS	[M]	Cell wall/membrane/envelope biogenesis	Cellular Component: integral component of membrane (GO:0016021);; Molecular Function: transferase activity, transferring glycosyl groups (GO:0016757);	--	[O]	Posttranslational modification, protein turnover, chaperones	Glycosyltransferase family 92	Glycosyltransferase family 92 protein RCOM_0530710 OS=Ricinus communis OX=3988 GN=RCOM_0530710 PE=3 SV=1	Glycosyltransferase family 92 protein OS=Brassica rapa subsp. pekinensis OX=51351 PE=3 SV=1	O	Posttranslational modification, protein turnover, chaperones	glycosyltransferase family 92 protein RCOM_0530710 [Brassica rapa]
BnaA06G0379900ZS	--	--	Molecular Function: DNA binding (GO:0003677);; Cellular Component: nucleus (GO:0005634);	K09422|3.7e-22|bna:106349223|K09422 transcription factor MYB, plant | (RefSeq) trichome differentiation protein GL1	[K]	Transcription	Myb-like DNA-binding domain	Trichome differentiation protein GL1 OS=Arabidopsis lyrata OX=59689 GN=GL1 PE=3 SV=2	Trichome differentiation protein GL1 OS=Brassica rapa subsp. nipposinica OX=333344 GN=GL1 PE=2 SV=1	K	Transcription	BVGL1 [Brassica villosa]
BnaA06G0375400ZS	--	--	--	--	--	--	Protein of unknown function (DUF1216)	--	DUF1216 domain-containing protein OS=Brassica campestris OX=3711 GN=BRARA_F03127 PE=4 SV=1	--	--	uncharacterized protein LOC106350844 [Brassica napus]
BnaA09G0521900ZS	--	--	Biological Process: positive regulation of DNA-binding transcription factor activity (GO:0051091);	--	--	--	VQ motif	Sigma factor binding protein 1, chloroplastic OS=Arabidopsis thaliana OX=3702 GN=SIB1 PE=1 SV=1	VQ domain-containing protein OS=Brassica campestris OX=3711 GN=BRAA09T40409Z PE=4 SV=1	S	Function unknown	sigma factor binding protein 1, chloroplastic [Brassica napus]
BnaA06G0370600ZS	--	--	Molecular Function: transferase activity, transferring acyl groups other than amino-acyl groups (GO:0016747);	K14329|3.2e-56|ath:AT5G61160|K14329 agmatine coumaroyltransferase [EC:2.3.1.64 2.3.1.-] | (RefSeq) AACT1; anthocyanin 5-aromatic acyltransferase 1	--	--	Transferase family	Agmatine coumaroyltransferase OS=Arabidopsis thaliana OX=3702 GN=ACT PE=1 SV=1	Uncharacterized protein OS=Brassica campestris OX=3711 GN=BRARA_F03076 PE=3 SV=1	S	Function unknown	BAHD acyltransferase At3g29680-like [Brassica napus]
BnaA06G0375200ZS	--	--	Molecular Function: electron transfer activity (GO:0009055);; Molecular Function: protein disulfide oxidoreductase activity (GO:0015035);	K17479|5.7e-50|gab:108470484|K17479 glutaredoxin domain-containing cysteine-rich protein 1 | (RefSeq) uncharacterized protein At5g39865	[O]	Posttranslational modification, protein turnover, chaperones	Glutaredoxin	Uncharacterized protein At3g28850 OS=Arabidopsis thaliana OX=3702 GN=At3g28850 PE=4 SV=1	Glutaredoxin domain-containing protein OS=Brassica campestris OX=3711 GN=BRAA06T26949Z PE=4 SV=1	O	Posttranslational modification, protein turnover, chaperones	uncharacterized protein At3g28850 [Brassica napus]
BnaA09G0559700ZS	--	--	Cellular Component: nucleotide-excision repair complex (GO:0000109);; Cellular Component: ubiquitin ligase complex (GO:0000151);; Molecular Function: molecular_function (GO:0003674);; Molecular Function: nucleic acid binding (GO:0003676);; Molecular Function: RNA binding (GO:0003723);; Molecular Function: binding (GO:0005488);; Cellular Component: cellular_component (GO:0005575);; Cellular Compon…	K11799|2.8e-21|bna:106354415|K11799 DDB1- and CUL4-associated factor 4 | (RefSeq) DDB1- and CUL4-associated factor 4-like	[R]	General function prediction only	--	--	Uncharacterized protein OS=Brassica oleracea OX=3712 GN=BOLC5T33962H PE=4 SV=1	S	Function unknown	unnamed protein product [Brassica oleracea]
BnaA06G0381400ZS	--	--	--	K13944|5.0e-32|gra:105792299|K13944 LOB domain-containing protein 16 | (RefSeq) LOB domain-containing protein 16	--	--	Lateral organ boundaries (LOB) domain	LOB domain-containing protein 25 OS=Arabidopsis thaliana OX=3702 GN=LBD25 PE=2 SV=3	LOB domain-containing protein OS=Brassica campestris OX=3711 GN=BRAA06T27019Z PE=3 SV=1	S	Function unknown	LOB domain-containing protein 25 [Brassica napus]
BnaA09G0561600ZS	[O]	Posttranslational modification, protein turnover, chaperones	Biological Process: protein peptidyl-prolyl isomerization (GO:0000413);; Molecular Function: peptidyl-prolyl cis-trans isomerase activity (GO:0003755);; Cellular Component: cytoplasm (GO:0005737);; Biological Process: protein folding (GO:0006457);; Molecular Function: cyclosporin A binding (GO:0016018);; Cellular Component: cytosolic ribosome (GO:0022626);	K03768|1.6e-143|brp:103842032|K03768 peptidyl-prolyl cis-trans isomerase B (cyclophilin B) [EC:5.2.1.8] | (RefSeq) peptidyl-prolyl cis-trans isomerase CYP20-3, chloroplastic	[O]	Posttranslational modification, protein turnover, chaperones	Cyclophilin type peptidyl-prolyl cis-trans isomerase/CLD	Peptidyl-prolyl cis-trans isomerase CYP20-3, chloroplastic OS=Arabidopsis thaliana OX=3702 GN=CYP20-3 PE=1 SV=1	Peptidyl-prolyl cis-trans isomerase OS=Brassica rapa subsp. pekinensis OX=51351 PE=3 SV=1	O	Posttranslational modification, protein turnover, chaperones	peptidyl-prolyl cis-trans isomerase CYP20-3, chloroplastic [Brassica rapa]
BnaA06G0380600ZS	[J]	Translation, ribosomal structure and biogenesis	Molecular Function: structural constituent of ribosome (GO:0003735);; Cellular Component: ribosome (GO:0005840);; Biological Process: translation (GO:0006412);	K02935|4.8e-84|bna:106349089|K02935 large subunit ribosomal protein L7/L12 | (RefSeq) 50S ribosomal protein L12-3, chloroplastic-like	[J]	Translation, ribosomal structure and biogenesis	Ribosomal protein L7/L12 C-terminal domain	50S ribosomal protein L12-1, chloroplastic OS=Arabidopsis thaliana OX=3702 GN=RPL12A PE=2 SV=1	Uncharacterized protein OS=Brassica campestris OX=3711 GN=BRAA06T27009Z PE=3 SV=1	J	Translation, ribosomal structure and biogenesis	50S ribosomal protein L12-3, chloroplastic-like [Brassica napus]
BnaA06G0376600ZS	--	--	--	--	--	--	--	--	Uncharacterized protein (Fragment) OS=Brassica oleracea OX=3712 GN=BOLC3T15508H PE=4 SV=1	--	--	hypothetical protein F2Q69_00051191 [Brassica cretica]
BnaC07G0166600ZS	--	--	--	--	--	--	Domain of unknown function (DUF1985)	--	DUF1985 domain-containing protein OS=Brassica oleracea OX=3712 GN=BOLC9T55686H PE=4 SV=1	--	--	hypothetical protein F2Q70_00017895 [Brassica cretica]
BnaA06G0382800ZS	[G]	Carbohydrate transport and metabolism	Molecular Function: pectate lyase activity (GO:0030570);; Biological Process: pectin catabolic process (GO:0045490);; Molecular Function: metal ion binding (GO:0046872);	K01728|1.4e-242|bna:106352403|K01728 pectate lyase [EC:4.2.2.2] | (RefSeq) putative pectate lyase 11	--	--	Pectate lyase	Putative pectate lyase 11 OS=Arabidopsis thaliana OX=3702 GN=At3g27400 PE=3 SV=2	Pectate lyase OS=Brassica campestris OX=3711 GN=BRAA06T27043Z PE=3 SV=1	G	Carbohydrate transport and metabolism	putative pectate lyase 11 [Brassica napus]
BnaA09G0562100ZS	--	--	Cellular Component: ESCRT III complex (GO:0000815);; Cellular Component: multivesicular body (GO:0005771);; Biological Process: vesicle budding from membrane (GO:0006900);; Biological Process: late endosome to vacuole transport via multivesicular body sorting pathway (GO:0032511);	K15053|1.5e-231|bna:106368506|K15053 charged multivesicular body protein 7 | (RefSeq) charged multivesicular body protein 7-like	[S]	Function unknown	Snf7	--	Uncharacterized protein OS=Brassica rapa subsp. pekinensis OX=51351 PE=4 SV=1	U	Intracellular trafficking, secretion, and vesicular transport	charged multivesicular body protein 7-like [Brassica napus]
BnaA09G0521800ZS	[Q]	Secondary metabolites biosynthesis, transport and catabolism	Biological Process: lipid metabolic process (GO:0006629);; Molecular Function: fatty-acyl-CoA reductase (alcohol-forming) activity (GO:0080019);; Molecular Function: alcohol-forming fatty acyl-CoA reductase activity (GO:0102965);	K13356|0.0e+00|bna:106364940|K13356 alcohol-forming fatty acyl-CoA reductase [EC:1.2.1.84] | (RefSeq) fatty acyl-CoA reductase 6, chloroplastic	[I]	Lipid transport and metabolism	Male sterility protein	Fatty acyl-CoA reductase 6, chloroplastic OS=Arabidopsis thaliana OX=3702 GN=FAR6 PE=1 SV=1	Fatty acyl-CoA reductase OS=Brassica napus OX=3708 GN=BnaAnng14390D PE=3 SV=1	I	Lipid transport and metabolism	BnaAnng14390D [Brassica napus]
BnaA09G0561100ZS	[R]	General function prediction only	Molecular Function: O-methyltransferase activity (GO:0008171);	K18883|1.1e-44|obr:102700170|K18883 tricin synthase [EC:2.1.1.175] | (RefSeq) tricin synthase 1	[Q]	Secondary metabolites biosynthesis, transport and catabolism	O-methyltransferase	Tricin synthase 1 OS=Oryza sativa subsp. japonica OX=39947 GN=ROMT-15 PE=1 SV=1	Uncharacterized protein OS=Brassica campestris OX=3711 GN=BRARA_I04283 PE=4 SV=1	Q	Secondary metabolites biosynthesis, transport and catabolism	hypothetical protein BRARA_I04283 [Brassica rapa]
BnaA06G0379600ZS	--	--	Cellular Component: cellular_component (GO:0005575);; Cellular Component: cell wall (GO:0005618);; Cellular Component: obsolete cell (GO:0005623);; Cellular Component: external encapsulating structure (GO:0030312);; Cellular Component: obsolete cell part (GO:0044464);; Cellular Component: cell periphery (GO:0071944);	--	--	--	--	Germin-like protein subfamily 3 member 4 OS=Arabidopsis thaliana OX=3702 GN=At5g61750 PE=2 SV=1	Uncharacterized protein (Fragment) OS=Brassica campestris OX=3711 GN=BRAA06T26997Z PE=4 SV=1	S	Function unknown	unnamed protein product, partial [Brassica rapa]
BnaA06G0373000ZS	[M]	Cell wall/membrane/envelope biogenesis	Molecular Function: protein serine/threonine kinase activity (GO:0004674);; Molecular Function: ATP binding (GO:0005524);; Cellular Component: nucleus (GO:0005634);; Cellular Component: cytoplasm (GO:0005737);; Biological Process: protein phosphorylation (GO:0006468);; Biological Process: intracellular signal transduction (GO:0035556);	K07198|9.2e-267|bna:106349132|K07198 5'-AMP-activated protein kinase, catalytic alpha subunit [EC:2.7.11.11] | (RefSeq) SNF1-related protein kinase catalytic subunit alpha KIN11-like	[T]	Signal transduction mechanisms	Protein kinase domain	SNF1-related protein kinase catalytic subunit alpha KIN11 OS=Arabidopsis thaliana OX=3702 GN=KIN11 PE=1 SV=1	Non-specific serine/threonine protein kinase OS=Brassica rapa subsp. pekinensis OX=51351 PE=4 SV=1	T	Signal transduction mechanisms	SNF1-related protein kinase catalytic subunit alpha KIN11-like [Brassica napus]
BnaA09G0560200ZS	--	--	--	--	[R]	General function prediction only	--	--	Uncharacterized protein OS=Brassica rapa subsp. pekinensis OX=51351 PE=4 SV=1	O	Posttranslational modification, protein turnover, chaperones	unnamed protein product [Brassica rapa]
BnaA09G0521600ZS	--	--	Molecular Function: nucleic acid binding (GO:0003676);	--	[A]	RNA processing and modification	R3H domain	--	BnaAnng14410D protein OS=Brassica napus OX=3708 GN=BnaAnng14410D PE=4 SV=1	L	Replication, recombination and repair	BnaAnng14410D [Brassica napus]
BnaA06G0377900ZS	--	--	--	--	--	--	--	--	Uncharacterized protein (Fragment) OS=Brassica campestris OX=3711 GN=BRAA06T26979Z PE=4 SV=1	--	--	unnamed protein product, partial [Brassica rapa]
BnaA09G0520600ZS	[FGR]	--	Molecular Function: catalytic activity (GO:0003824);	K13342|1.0e-12|gab:108462847|K13342 peroxin-5 | (RefSeq) uncharacterized protein LOC108462847 isoform X1	[T]	Signal transduction mechanisms	HIT domain	Adenylylsulfatase HINT1 OS=Arabidopsis thaliana OX=3702 GN=HINT1 PE=1 SV=1	HIT domain-containing protein OS=Brassica campestris OX=3711 GN=BRAA09T40395Z PE=4 SV=1	T	Signal transduction mechanisms	14 kDa zinc-binding protein-like [Brassica napus]
BnaA06G0376800ZS	[MDT]	--	Molecular Function: ATP binding (GO:0005524);; Cellular Component: integral component of membrane (GO:0016021);	K08900|2.4e-119|lang:109347318|K08900 mitochondrial chaperone BCS1 | (RefSeq) AAA-ATPase ASD, mitochondrial-like	[O]	Posttranslational modification, protein turnover, chaperones	Domain associated at C-terminal with AAA	AAA-ATPase At3g28510 OS=Arabidopsis thaliana OX=3702 GN=At3g28510 PE=2 SV=1	Adenosinetriphosphatase OS=Brassica oleracea var. oleracea OX=109376 PE=3 SV=1	O	Posttranslational modification, protein turnover, chaperones	PREDICTED: ATP-dependent zinc metalloprotease FtsH-like [Brassica oleracea var. oleracea]
BnaA06G0378200ZS	[N]	Cell motility	Cellular Component: integral component of membrane (GO:0016021);	K20887|0.0e+00|bna:106415022|K20887 xyloglucan glycosyltransferase 4 [EC:2.4.1.-] | (RefSeq) xyloglucan glycosyltransferase 4	--	--	Glycosyl transferase family group 2	Xyloglucan glycosyltransferase 4 OS=Arabidopsis thaliana OX=3702 GN=CSLC4 PE=1 SV=1	Uncharacterized protein OS=Brassica campestris OX=3711 GN=BRAA06T26984Z PE=4 SV=1	M	Cell wall/membrane/envelope biogenesis	xyloglucan glycosyltransferase 4 [Brassica napus]
BnaA06G0370700ZS	--	--	Molecular Function: transferase activity, transferring acyl groups other than amino-acyl groups (GO:0016747);	K14329|2.2e-143|crb:17875606|K14329 agmatine coumaroyltransferase [EC:2.3.1.64 2.3.1.-] | (RefSeq) agmatine coumaroyltransferase	--	--	Transferase family	BAHD acyltransferase At3g29680 OS=Arabidopsis thaliana OX=3702 GN=At3g29680 PE=2 SV=1	Uncharacterized protein OS=Brassica campestris OX=3711 GN=BRARA_F03077 PE=3 SV=1	S	Function unknown	BAHD acyltransferase At3g29680-like [Brassica napus]
BnaA06G0382500ZS	[R]	General function prediction only	Molecular Function: protein binding (GO:0005515);	K03246|4.4e-190|bna:106349253|K03246 translation initiation factor 3 subunit I | (RefSeq) eukaryotic translation initiation factor 3 subunit I	[JT]	--	SGF29 tudor-like domain	Eukaryotic translation initiation factor 3 subunit I OS=Arabidopsis thaliana OX=3702 GN=TIF3I1 PE=2 SV=2	Eukaryotic translation initiation factor 3 subunit I OS=Microthlaspi erraticum OX=1685480 GN=MERR_LOCUS33810 PE=3 SV=1	--	--	unnamed protein product [Microthlaspi erraticum]
BnaA06G0376000ZS	--	--	Cellular Component: integral component of membrane (GO:0016021);	--	--	--	--	--	Uncharacterized protein OS=Brassica campestris OX=3711 GN=BRARA_F03134 PE=4 SV=1	--	--	uncharacterized protein LOC103875136 [Brassica rapa]
BnaA06G0378100ZS	--	--	Molecular Function: zinc ion binding (GO:0008270);	--	[R]	General function prediction only	AN1-like Zinc finger	Zinc finger AN1 domain-containing stress-associated protein 12 OS=Arabidopsis thaliana OX=3702 GN=SAP12 PE=2 SV=2	Uncharacterized protein OS=Brassica campestris OX=3711 GN=BRARA_F03158 PE=4 SV=1	S	Function unknown	hypothetical protein BRARA_F03158 [Brassica rapa]
BnaA06G0375500ZS	--	--	--	--	--	--	Protein of unknown function (DUF1216)	--	DUF1216 domain-containing protein OS=Brassica campestris OX=3711 GN=BRARA_F03129 PE=4 SV=1	S	Function unknown	hypothetical protein BRARA_F03129 [Brassica rapa]
BnaA06G0383700ZS	--	--	Cellular Component: integral component of membrane (GO:0016021);	--	--	--	--	--	Uncharacterized protein (Fragment) OS=Brassica campestris OX=3711 GN=BRAA06T27053Z PE=4 SV=1	--	--	unnamed protein product, partial [Brassica rapa]
BnaA06G0376700ZS	[MDT]	--	Molecular Function: ATP binding (GO:0005524);	K08900|1.4e-119|nta:107809561|K08900 mitochondrial chaperone BCS1 | (RefSeq) AAA-ATPase At3g28610-like	[O]	Posttranslational modification, protein turnover, chaperones	Domain associated at C-terminal with AAA	AAA-ATPase At3g28570, mitochondrial OS=Arabidopsis thaliana OX=3702 GN=At3g28570 PE=3 SV=1	Adenosinetriphosphatase OS=Brassica rapa subsp. pekinensis OX=51351 PE=3 SV=1	O	Posttranslational modification, protein turnover, chaperones	AAA-ATPase At3g28570, mitochondrial-like [Brassica napus]
BnaA06G0376100ZS	[R]	General function prediction only	Molecular Function: proton transmembrane transporter activity (GO:0015078);; Cellular Component: proton-transporting V-type ATPase, V0 domain (GO:0033179);	K18164|4.3e-278|bna:106349163|K18164 NADH dehydrogenase [ubiquinone] 1 alpha subcomplex assembly factor 7 | (RefSeq) protein arginine methyltransferase NDUFAF7 homolog, mitochondrial-like	[S]	Function unknown	ATP synthase (C/AC39) subunit	V-type proton ATPase subunit d1 OS=Arabidopsis thaliana OX=3702 GN=VHA-d1 PE=1 SV=1	Type II protein arginine methyltransferase OS=Brassica campestris OX=3711 GN=BRAA06T26958Z PE=3 SV=1	C	Energy production and conversion	unnamed protein product [Brassica rapa]
BnaA06G0370800ZS	--	--	Biological Process: signal transduction (GO:0007165);	--	--	--	Ethylene-responsive binding factor-associated repression	Ninja-family protein AFP3 OS=Arabidopsis thaliana OX=3702 GN=AFP3 PE=1 SV=1	Uncharacterized protein OS=Brassica campestris OX=3711 GN=BRARA_F03078 PE=3 SV=1	S	Function unknown	hypothetical protein BRARA_F03078 [Brassica rapa]
BnaA09G0561900ZS	--	--	Cellular Component: extracellular region (GO:0005576);; Cellular Component: plant-type cell wall (GO:0009505);; Molecular Function: carboxylic ester hydrolase activity (GO:0052689);; Molecular Function: pectin acetylesterase activity (GO:0052793);; Biological Process: cell wall organization (GO:0071555);	K01280|2.4e-50|spen:107013676|K01280 tripeptidyl-peptidase II [EC:3.4.14.10] | (RefSeq) tripeptidyl-peptidase 2-like isoform X1	[M]	Cell wall/membrane/envelope biogenesis	Pectinacetylesterase	Pectin acetylesterase 6 OS=Arabidopsis thaliana OX=3702 GN=PAE6 PE=2 SV=1	Pectin acetylesterase OS=Brassica rapa subsp. pekinensis OX=51351 PE=3 SV=1	M	Cell wall/membrane/envelope biogenesis	pectin acetylesterase 6 [Brassica napus]
BnaA06G0372600ZS	--	--	Molecular Function: chorismate mutase activity (GO:0004106);; Biological Process: aromatic amino acid family biosynthetic process (GO:0009073);; Biological Process: chorismate metabolic process (GO:0046417);	K01850|3.3e-189|bna:106349127|K01850 chorismate mutase [EC:5.4.99.5] | (RefSeq) chorismate mutase 1, chloroplastic	[E]	Amino acid transport and metabolism	--	Chorismate mutase 1, chloroplastic OS=Arabidopsis thaliana OX=3702 GN=CM1 PE=1 SV=3	Chorismate mutase OS=Brassica rapa subsp. pekinensis OX=51351 PE=4 SV=1	E	Amino acid transport and metabolism	chorismate mutase 1, chloroplastic [Brassica rapa]
BnaA09G0521700ZS	[O]	Posttranslational modification, protein turnover, chaperones	Molecular Function: ATP binding (GO:0005524);	K14575|7.8e-141|csl:COCSUDRAFT_37104|K14575 AAA family ATPase | (RefSeq) nuclear AAA ATPase	[O]	Posttranslational modification, protein turnover, chaperones	ATPase family associated with various cellular activities (AAA)	Calmodulin-interacting protein 111 OS=Arabidopsis thaliana OX=3702 GN=CIP111 PE=1 SV=1	BnaAnng14400D protein OS=Brassica napus OX=3708 GN=BnaAnng14400D PE=4 SV=1	O	Posttranslational modification, protein turnover, chaperones	BnaAnng14400D [Brassica napus]
BnaA09G0522000ZS	--	--	--	--	--	--	Small acidic protein family	--	BnaA09g36020D protein OS=Brassica napus OX=3708 GN=BnaA09g36020D PE=4 SV=1	S	Function unknown	BnaA09g36020D [Brassica napus]
BnaA06G0378700ZS	[T]	Signal transduction mechanisms	Molecular Function: protein kinase activity (GO:0004672);; Molecular Function: ATP binding (GO:0005524);; Cellular Component: integral component of membrane (GO:0016021);	K13418|2.6e-51|bdi:100837196|K13418 somatic embryogenesis receptor kinase 1 [EC:2.7.10.1 2.7.11.1] | (RefSeq) LRR receptor kinase SERK2	--	--	Leucine rich repeat	Probably inactive leucine-rich repeat receptor-like protein kinase At3g28040 OS=Arabidopsis thaliana OX=3702 GN=At3g28040 PE=1 SV=1	Protein kinase domain-containing protein OS=Brassica campestris OX=3711 GN=BRARA_F03165 PE=4 SV=1	T	Signal transduction mechanisms	probably inactive leucine-rich repeat receptor-like protein kinase At3g28040 [Brassica napus]
BnaA06G0380400ZS	--	--	--	K04728|3.6e-20|pmum:103338375|K04728 serine-protein kinase ATM [EC:2.7.11.1] | (RefSeq) serine/threonine-protein kinase ATM	--	--	PWWP domain	--	PWWP domain-containing protein (Fragment) OS=Brassica campestris OX=3711 GN=BRAA06T27007Z PE=4 SV=1	S	Function unknown	uncharacterized protein LOC106350825 [Brassica napus]
BnaA06G0373600ZS	--	--	Molecular Function: DNA binding (GO:0003677);; Cellular Component: nucleus (GO:0005634);; Biological Process: regulation of transcription, DNA-templated (GO:0006355);	K00521|6.2e-36|cmos:111447866|K00521 ferric-chelate reductase [EC:1.16.1.7] | (RefSeq) ferric reduction oxidase 7, chloroplastic-like	--	--	No apical meristem (NAM) protein	NAC domain-containing protein 59 OS=Arabidopsis thaliana OX=3702 GN=NAC59 PE=1 SV=1	NAC domain-containing protein OS=Brassica campestris OX=3711 GN=BRARA_F03105 PE=4 SV=1	K	Transcription	NAC domain-containing protein 59-like [Brassica napus]
BnaA06G0378300ZS	--	--	Cellular Component: Golgi apparatus (GO:0005794);; Cellular Component: integral component of membrane (GO:0016021);; Molecular Function: O-acetyltransferase activity (GO:0016413);	K23877|8.3e-259|bna:106411685|K23877 xyloglucan O-acetyltransferase | (RefSeq) protein ALTERED XYLOGLUCAN 4-like	--	--	GDSL/SGNH-like Acyl-Esterase family found in Pmr5 and Cas1p	Protein ALTERED XYLOGLUCAN 4-like OS=Arabidopsis thaliana OX=3702 GN=AXY4L PE=2 SV=1	PMR5N domain-containing protein OS=Brassica rapa subsp. pekinensis OX=51351 PE=3 SV=1	S	Function unknown	protein ALTERED XYLOGLUCAN 4-like [Brassica napus]
BnaA09G0559400ZS	--	--	Molecular Function: molecular_function (GO:0003674);; Molecular Function: DNA-binding transcription factor activity (GO:0003700);; Cellular Component: cellular_component (GO:0005575);; Cellular Component: intracellular (GO:0005622);; Cellular Component: obsolete cell (GO:0005623);; Cellular Component: nucleus (GO:0005634);; Biological Process: regulation of transcription, DNA-templated (GO:000635…	--	--	--	Protein of unknown function (DUF688)	--	Uncharacterized protein OS=Brassica campestris OX=3711 GN=BRAA09T40802Z PE=4 SV=1	K	Transcription	unnamed protein product [Brassica rapa]
BnaA06G0374700ZS	--	--	Molecular Function: DNA binding (GO:0003677);; Cellular Component: nucleus (GO:0005634);	K23865|4.8e-111|bna:106349150|K23865 transcription factor MYB30 | (RefSeq) transcription factor MYB30	[K]	Transcription	Myb-like DNA-binding domain	Transcription factor MYB30 OS=Arabidopsis thaliana OX=3702 GN=MYB30 PE=1 SV=1	Uncharacterized protein OS=Brassica campestris OX=3711 GN=BRAA06T26945Z PE=4 SV=1	--	--	transcription factor MYB30 [Brassica napus]
BnaA06G0374300ZS	[D]	Cell cycle control, cell division, chromosome partitioning	--	K06675|1.0e-154|aly:110224835|K06675 structural maintenance of chromosome 4 | (RefSeq) structural maintenance of chromosomes protein 4	[BD]	--	RecF/RecN/SMC N terminal domain	Structural maintenance of chromosomes protein 4 OS=Arabidopsis thaliana OX=3702 GN=SMC4 PE=1 SV=1	SMC_N domain-containing protein OS=Microthlaspi erraticum OX=1685480 GN=MERR_LOCUS39140 PE=4 SV=1	--	--	unnamed protein product [Microthlaspi erraticum]
BnaA06G0370400ZS	--	--	Molecular Function: molecular_function (GO:0003674);; Molecular Function: catalytic activity (GO:0003824);; Molecular Function: hydrolase activity (GO:0016787);	--	--	--	--	Putative methylesterase 11, chloroplastic OS=Arabidopsis thaliana OX=3702 GN=MES11 PE=1 SV=1	AB hydrolase-1 domain-containing protein OS=Brassica campestris OX=3711 GN=BRAA06T26897Z PE=4 SV=1	S	Function unknown	putative methylesterase 11, chloroplastic [Brassica napus]
BnaA06G0379800ZS	[O]	Posttranslational modification, protein turnover, chaperones	Molecular Function: serine-type endopeptidase activity (GO:0004252);	K08669|1.4e-25|ppp:112283886|K08669 HtrA serine peptidase 2 [EC:3.4.21.108] | (RefSeq) putative protease Do-like 14 isoform X1	[O]	Posttranslational modification, protein turnover, chaperones	Trypsin-like peptidase domain	Protease Do-like 1, chloroplastic OS=Arabidopsis thaliana OX=3702 GN=DEGP1 PE=1 SV=2	PDZ domain-containing protein OS=Brassica rapa subsp. pekinensis OX=51351 PE=3 SV=1	O	Posttranslational modification, protein turnover, chaperones	protease Do-like 1, chloroplastic [Brassica napus]
BnaA09G0520900ZS	--	--	Molecular Function: protein-lysine N-methyltransferase activity (GO:0016279);; Biological Process: peptidyl-lysine monomethylation (GO:0018026);	K05302|6.3e-277|bna:106368074|K05302 N-lysine methyltransferase SETD6 [EC:2.1.1.-] | (RefSeq) ribosomal lysine N-methyltransferase 3-like	[R]	General function prediction only	SET domain	--	SET domain-containing protein (Fragment) OS=Brassica campestris OX=3711 GN=BRAA09T40398Z PE=4 SV=1	S	Function unknown	ribosomal lysine N-methyltransferase 3-like [Brassica napus]
BnaA09G0523300ZS	--	--	Molecular Function: DNA-binding transcription factor activity (GO:0003700);; Biological Process: positive regulation of transcription, DNA-templated (GO:0045893);	K14432|4.1e-148|brp:103841580|K14432 ABA responsive element binding factor | (RefSeq) ABSCISIC ACID-INSENSITIVE 5-like protein 2 isoform X1	--	--	bZIP transcription factor	ABSCISIC ACID-INSENSITIVE 5-like protein 2 OS=Arabidopsis thaliana OX=3702 GN=DPBF3 PE=1 SV=1	BZIP domain-containing protein OS=Brassica campestris OX=3711 GN=BRAA09T40425Z PE=4 SV=1	K	Transcription	unnamed protein product [Brassica rapa]
BnaA06G0375100ZS	--	--	Molecular Function: protein dimerization activity (GO:0046983);	--	--	--	Helix-loop-helix DNA-binding domain	Transcription factor PRE5 OS=Arabidopsis thaliana OX=3702 GN=PRE5 PE=1 SV=1	BHLH domain-containing protein OS=Brassica campestris OX=3711 GN=BrabHLH243 PE=4 SV=1	K	Transcription	transcription factor PRE5 [Brassica rapa]
BnaA06G0380000ZS	--	--	Molecular Function: protein binding (GO:0005515);	--	[R]	General function prediction only	Kelch motif	Putative F-box/kelch-repeat protein At3g27910 OS=Arabidopsis thaliana OX=3702 GN=At3g27910 PE=4 SV=2	F-box domain-containing protein OS=Brassica campestris OX=3711 GN=BRAA06T27002Z PE=4 SV=1	J	Translation, ribosomal structure and biogenesis	putative F-box/kelch-repeat protein At3g27910 [Brassica napus]
BnaA09G0561300ZS	--	--	Cellular Component: cell wall (GO:0005618);; Cellular Component: plasmodesma (GO:0009506);; Biological Process: plasmodesmata-mediated intercellular transport (GO:0010497);; Molecular Function: manganese ion binding (GO:0030145);; Molecular Function: nutrient reservoir activity (GO:0045735);; Cellular Component: apoplast (GO:0048046);; Biological Process: regulation of root development (GO:200028…	--	--	--	Cupin	Germin-like protein subfamily 2 member 4 OS=Arabidopsis thaliana OX=3702 GN=GLP10 PE=2 SV=1	Germin-like protein OS=Brassica rapa subsp. pekinensis OX=51351 PE=3 SV=1	S	Function unknown	germin-like protein subfamily 2 member 4 [Brassica rapa]
BnaA06G0382100ZS	--	--	Molecular Function: RNA binding (GO:0003723);	K01148|1.0e-38|egr:104425678|K01148 poly(A)-specific ribonuclease [EC:3.1.13.4] | (RefSeq) uncharacterized CRM domain-containing protein At3g25440, chloroplastic isoform X1	[L]	Replication, recombination and repair	CRS1 / YhbY (CRM) domain	CRM-domain containing factor CFM9, mitochondrial OS=Arabidopsis thaliana OX=3702 GN=CFM9 PE=2 SV=1	CRM domain-containing protein OS=Brassica campestris OX=3711 GN=BRARA_F03194 PE=4 SV=1	L	Replication, recombination and repair	uncharacterized CRM domain-containing protein At3g25440, chloroplastic-like [Brassica napus]
BnaA09G0560900ZS	--	--	Molecular Function: DNA binding (GO:0003677);; Cellular Component: nucleus (GO:0005634);	K09287|2.0e-44|smo:SELMODRAFT_110104|K09287 RAV-like factor | (RefSeq) hypothetical protein	--	--	B3 DNA binding domain	B3 domain-containing transcription factor NGA2 OS=Arabidopsis thaliana OX=3702 GN=NGA2 PE=2 SV=1	TF-B3 domain-containing protein OS=Brassica campestris OX=3711 GN=BRARA_I04281 PE=4 SV=1	K	Transcription	B3 domain-containing transcription factor NGA2-like [Brassica napus]
BnaA06G0376900ZS	[MDT]	--	Molecular Function: ATP binding (GO:0005524);; Cellular Component: integral component of membrane (GO:0016021);	K08900|6.8e-144|jre:108992867|K08900 mitochondrial chaperone BCS1 | (RefSeq) AAA-ATPase ASD, mitochondrial-like	[O]	Posttranslational modification, protein turnover, chaperones	Domain associated at C-terminal with AAA	AAA-ATPase At3g28510 OS=Arabidopsis thaliana OX=3702 GN=At3g28510 PE=2 SV=1	Adenosinetriphosphatase OS=Brassica campestris OX=3711 GN=BRARA_F03143 PE=3 SV=1	O	Posttranslational modification, protein turnover, chaperones	hypothetical protein BRARA_F03143 [Brassica rapa]
BnaA06G0373400ZS	[GI]	--	Molecular Function: pectinesterase activity (GO:0030599);; Biological Process: cell wall modification (GO:0042545);; Molecular Function: aspartyl esterase activity (GO:0045330);; Biological Process: pectin catabolic process (GO:0045490);	K01051|4.2e-194|bna:106349135|K01051 pectinesterase [EC:3.1.1.11] | (RefSeq) pectinesterase 31	--	--	Pectinesterase	Pectinesterase 31 OS=Arabidopsis thaliana OX=3702 GN=PME31 PE=1 SV=1	Pectinesterase OS=Brassica campestris OX=3711 GN=BRARA_F03103 PE=4 SV=1	G	Carbohydrate transport and metabolism	pectinesterase 31 [Brassica napus]
BnaA06G0370500ZS	--	--	Molecular Function: transferase activity, transferring acyl groups other than amino-acyl groups (GO:0016747);	K14329|6.2e-25|ath:AT5G61160|K14329 agmatine coumaroyltransferase [EC:2.3.1.64 2.3.1.-] | (RefSeq) AACT1; anthocyanin 5-aromatic acyltransferase 1	--	--	Transferase family	Phenolic glucoside malonyltransferase 2 OS=Arabidopsis thaliana OX=3702 GN=PMAT2 PE=1 SV=1	Uncharacterized protein OS=Brassica campestris OX=3711 GN=BRARA_F03075 PE=3 SV=1	S	Function unknown	phenolic glucoside malonyltransferase 2-like [Brassica napus]
BnaA09G0560300ZS	--	--	Biological Process: response to auxin (GO:0009733);	K14488|2.0e-64|bna:106365107|K14488 SAUR family protein | (RefSeq) auxin-responsive protein SAUR32	--	--	Auxin responsive protein	Auxin-responsive protein SAUR32 OS=Arabidopsis thaliana OX=3702 GN=SAUR32 PE=2 SV=1	Uncharacterized protein OS=Brassica campestris OX=3711 GN=BRAA09T40811Z PE=3 SV=1	S	Function unknown	auxin-responsive protein SAUR32 [Brassica napus]
BnaA09G0560400ZS	--	--	--	--	--	--	Domain of unknown function (DUF4228)	--	Uncharacterized protein OS=Brassica rapa subsp. pekinensis OX=51351 PE=4 SV=1	S	Function unknown	uncharacterized protein LOC103842016 [Brassica rapa]
BnaA09G0561000ZS	--	--	Cellular Component: integral component of membrane (GO:0016021);	--	--	--	--	--	Uncharacterized protein OS=Brassica campestris OX=3711 GN=BRARA_I04282 PE=4 SV=1	S	Function unknown	hypothetical protein BRARA_I04282 [Brassica rapa]
BnaA06G0381600ZS	--	--	Cellular Component: nucleus (GO:0005634);; Biological Process: regulation of DNA endoreduplication (GO:0032875);; Biological Process: negative regulation of cell cycle (GO:0045786);; Biological Process: negative regulation of mitotic nuclear division (GO:0045839);	--	--	--	--	Cyclin-dependent protein kinase inhibitor SMR6 OS=Arabidopsis thaliana OX=3702 GN=SMR6 PE=1 SV=1	Uncharacterized protein OS=Brassica rapa subsp. pekinensis OX=51351 PE=4 SV=1	--	--	cyclin-dependent protein kinase inhibitor SMR6 [Brassica rapa]
BnaA09G0560100ZS	[QV]	--	Molecular Function: iron ion binding (GO:0005506);; Molecular Function: heme binding (GO:0020037);; Molecular Function: aromatase activity (GO:0070330);	K20619|2.6e-305|bna:106412040|K20619 cytochrome P450 family 78 subfamily A | (RefSeq) cytochrome P450 78A9-like	[Q]	Secondary metabolites biosynthesis, transport and catabolism	Cytochrome P450	Cytochrome P450 78A9 OS=Arabidopsis thaliana OX=3702 GN=CYP78A9 PE=1 SV=1	Cytochrome P450 CYP78A9 OS=Brassica napus OX=3708 GN=BnaA9.CYP78A9 PE=2 SV=1	Q	Secondary metabolites biosynthesis, transport and catabolism	cytochrome P450 78A9 [Brassica rapa]
BnaA06G0378400ZS	--	--	--	--	--	--	2'-5' RNA ligase superfamily	--	Uncharacterized protein OS=Brassica campestris OX=3711 GN=BRAA06T26987Z PE=4 SV=1	S	Function unknown	uncharacterized protein LOC106411686 [Brassica napus]
BnaA06G0379100ZS	--	--	Molecular Function: nucleic acid binding (GO:0003676);; Biological Process: rRNA processing (GO:0006364);; Molecular Function: 3'-5' exonuclease activity (GO:0008408);	K18327|1.2e-112|hbr:110665502|K18327 RNA exonuclease 4 [EC:3.1.-.-] | (RefSeq) RNA exonuclease 5-like	[L]	Replication, recombination and repair	Exonuclease	--	C2H2-type domain-containing protein OS=Brassica campestris OX=3711 GN=BRAA06T26994Z PE=4 SV=1	L	Replication, recombination and repair	RNA exonuclease 4 [Brassica rapa]
BnaA06G0375300ZS	--	--	--	--	--	--	--	--	Uncharacterized protein OS=Brassica campestris OX=3711 GN=BRARA_F03126 PE=4 SV=1	S	Function unknown	putative per-hexamer repeat protein 5 [Brassica napus]
BnaA06G0383200ZS	--	--	--	--	--	--	--	Protein WVD2-like 7 OS=Arabidopsis thaliana OX=3702 GN=WDL7 PE=2 SV=1	Uncharacterized protein OS=Brassica oleracea OX=3712 GN=BOLC7T44159H PE=4 SV=1	S	Function unknown	protein WVD2-like 7 [Brassica napus]
BnaA06G0377100ZS	[JO]	--	Molecular Function: iron ion binding (GO:0005506);; Cellular Component: endoplasmic reticulum (GO:0005783);; Molecular Function: oxidoreductase activity, acting on paired donors, with incorporation or reduction of molecular oxygen (GO:0016705);; Biological Process: peptidyl-proline hydroxylation to 4-hydroxy-L-proline (GO:0018401);; Molecular Function: L-ascorbic acid binding (GO:0031418);	K00472|5.0e-187|bna:106411593|K00472 prolyl 4-hydroxylase [EC:1.14.11.2] | (RefSeq) probable prolyl 4-hydroxylase 7	[E]	Amino acid transport and metabolism	2OG-Fe(II) oxygenase superfamily	Probable prolyl 4-hydroxylase 7 OS=Arabidopsis thaliana OX=3702 GN=P4H7 PE=2 SV=1	Procollagen-proline 4-dioxygenase OS=Brassica rapa subsp. pekinensis OX=51351 PE=3 SV=1	E	Amino acid transport and metabolism	probable prolyl 4-hydroxylase 7 [Brassica napus]
BnaA08G0305500ZS	--	--	Cellular Component: cellular_component (GO:0005575);; Cellular Component: intracellular (GO:0005622);; Cellular Component: obsolete cell (GO:0005623);; Cellular Component: nucleus (GO:0005634);; Biological Process: regulation of transcription, DNA-templated (GO:0006355);; Biological Process: protein targeting (GO:0006605);; Biological Process: transport (GO:0006810);; Biological Process: intracel…	K15113|1.5e-25|vvi:100251809|K15113 solute carrier family 25 (mitochondrial iron transporter), member 28/37 | (RefSeq) uncharacterized LOC100251809	[C]	Energy production and conversion	Male enhanced antigen 1 (MEA1)	--	BnaA08g28800D protein OS=Brassica napus OX=3708 GN=BnaA08g28800D PE=4 SV=1	K	Transcription	BnaA08g28800D [Brassica napus]
BnaA06G0374000ZS	--	--	Cellular Component: ubiquitin ligase complex (GO:0000151);; Molecular Function: ubiquitin conjugating enzyme binding (GO:0031624);; Molecular Function: ubiquitin-like protein binding (GO:0032182);; Biological Process: protein neddylation (GO:0045116);; Biological Process: positive regulation of ubiquitin-protein transferase activity (GO:0051443);; Molecular Function: cullin family protein binding…	K17822|6.0e-166|bna:106349141|K17822 DCN1-like protein 1/2 | (RefSeq) uncharacterized protein LOC106349141	[S]	Function unknown	Cullin binding	--	Defective in cullin neddylation protein OS=Brassica rapa subsp. pekinensis OX=51351 PE=4 SV=1	S	Function unknown	unnamed protein product [Brassica rapa]
BnaA09G0561500ZS	--	--	Cellular Component: peroxisome (GO:0005777);; Biological Process: regulation of gene expression (GO:0010468);	--	--	--	--	--	NYN domain-containing protein OS=Brassica rapa subsp. pekinensis OX=51351 PE=4 SV=1	--	--	uncharacterized protein LOC103842030 [Brassica rapa]
BnaA09G0559800ZS	[MDT]	--	Molecular Function: ATP binding (GO:0005524);	K08900|5.2e-159|lja:Lj3g3v2478860.1|K08900 mitochondrial chaperone BCS1 | (RefSeq) Lj3g3v2478860.1; -	[O]	Posttranslational modification, protein turnover, chaperones	ATPase family associated with various cellular activities (AAA)	AAA-ATPase At2g46620 OS=Arabidopsis thaliana OX=3702 GN=At2g46620 PE=2 SV=1	Adenosinetriphosphatase OS=Brassica napus OX=3708 GN=bcs1 PE=2 SV=1	O	Posttranslational modification, protein turnover, chaperones	uncharacterized protein LOC106368489 [Brassica napus]
BnaA06G0375800ZS	[QV]	--	Molecular Function: monooxygenase activity (GO:0004497);; Molecular Function: iron ion binding (GO:0005506);; Molecular Function: oxidoreductase activity, acting on paired donors, with incorporation or reduction of molecular oxygen (GO:0016705);; Molecular Function: heme binding (GO:0020037);	K13260|4.1e-251|bna:106391411|K13260 isoflavone/4'-methoxyisoflavone 2'-hydroxylase [EC:1.14.14.90 1.14.14.89] | (RefSeq) cytochrome P450 81D11-like	[Q]	Secondary metabolites biosynthesis, transport and catabolism	Cytochrome P450	Cytochrome P450 81D11 OS=Arabidopsis thaliana OX=3702 GN=CYP81D11 PE=2 SV=1	Uncharacterized protein OS=Brassica campestris OX=3711 GN=BRAA06T26955Z PE=3 SV=1	Q	Secondary metabolites biosynthesis, transport and catabolism	cytochrome P450 81D11-like [Brassica napus]
BnaA08G0305800ZS	[O]	Posttranslational modification, protein turnover, chaperones	Molecular Function: metalloendopeptidase activity (GO:0004222);; Cellular Component: chloroplast (GO:0009507);; Molecular Function: metal ion binding (GO:0046872);	K01411|0.0e+00|bna:106362217|K01411 nardilysin [EC:3.4.24.61] | (RefSeq) nardilysin-like	[O]	Posttranslational modification, protein turnover, chaperones	Middle or third domain of peptidase_M16	Nardilysin-like OS=Arabidopsis thaliana OX=3702 GN=At1g06900 PE=2 SV=1	Uncharacterized protein OS=Brassica oleracea OX=3712 GN=BOLC8T47069H PE=4 SV=1	O	Posttranslational modification, protein turnover, chaperones	nardilysin-like [Brassica napus]

## Sheet: Table S4
Table S4:The sequencing quality of RNA-seq data.
Sample	rawReads	rawBase	cleanReads	cleanBase	cleanQ20	cleanQ30	cleanGC
ZS_1	40001102	6.000G	39569282(98.92%)	5.373G(89.54%)	0.9895	0.9658	0.4811
ZS_2	40009132	6.001G	39587028(98.94%)	5.383G(89.69%)	0.99	0.9673	0.4783
ZS_3	39994504	5.999G	39571056(98.94%)	5.382G(89.72%)	0.9886	0.963	0.4724
R140_1	40045222	6.007G	39609464(98.91%)	5.371G(89.42%)	0.9892	0.9648	0.4799
R140_2	40001114	6.000G	39563120(98.91%)	5.431G(90.51%)	0.9893	0.965	0.4844
R140_3	40043838	6.007G	39607166(98.91%)	5.423G(90.29%)	0.9895	0.9656	0.4768

## Sheet: Table S5
Table S5: The sequence alignment of RNA-seq data
Sample	totalReads	mapReads	uniqMapReads	rmDupReads
ZS_1	39569282	38015276(96.07%)	34461697(87.09%)	26798700(67.73%)
ZS_2	39587028	39159003(98.92%)	36042002(91.04%)	28449994(71.87%)
ZS_3	39571056	39137512(98.90%)	36195784(91.47%)	28696686(72.52%)
R140_1	39609464	37092100(93.64%)	33755635(85.22%)	25738094(64.98%)
R140_2	39563120	37119600(93.82%)	33972077(85.87%)	25726499(65.03%)
R140_3	39607166	36903185(93.17%)	33464228(84.49%)	25858539(65.29%)

## Sheet: Table S6
Table S6: The detailed information on the KEGG enrichment results
ID	Description	GeneRatio	BgRatio	pvalue	p.adjust	qvalue	geneID	Count
480	Glutathione metabolism	57/1827	378/19108	0.000366562	0.0461869	0.0443733	BnaA01G0025800ZS/BnaA01G0062400ZS/BnaA01G0415300ZS/BnaA01G0416200ZS/BnaA02G0341200ZS/BnaA03G0059700ZS/BnaA03G0152400ZS/BnaA03G0249400ZS/BnaA03G0287700ZS/BnaA03G0471100ZS/BnaA03G0510000ZS/BnaA04G0127200ZS/BnaA04G0190600ZS/BnaA04G0199400ZS/BnaA05G0489300ZS/BnaA06G0042100ZS/BnaA06G0117600ZS/BnaA06G0193700ZS/BnaA06G0197800ZS/BnaA06G0198400ZS/BnaA06G0198500ZS/BnaA07G0101100ZS/BnaA07G0113500ZS/BnaA07G0…	57
330	Arginine and proline metabolism	36/1827	229/19108	0.00200208	0.126131	0.121179	BnaA01G0023600ZS/BnaA01G0034200ZS/BnaA01G0035700ZS/BnaA01G0035800ZS/BnaA01G0415300ZS/BnaA02G0358100ZS/BnaA03G0044600ZS/BnaA03G0287700ZS/BnaA03G0379900ZS/BnaA03G0392700ZS/BnaA03G0511900ZS/BnaA03G0540000ZS/BnaA03G0546200ZS/BnaA03G0591400ZS/BnaA04G0200400ZS/BnaA07G0115900ZS/BnaA09G0129100ZS/BnaA09G0449900ZS/BnaA09G0513600ZS/BnaA10G0205400ZS/BnaC01G0091600ZS/BnaC02G0095200ZS/BnaC02G0346300ZS/BnaC03G0…	36
240	Pyrimidine metabolism	36/1827	247/19108	0.00703434	0.237273	0.227957	BnaA01G0148500ZS/BnaA01G0159500ZS/BnaA01G0365800ZS/BnaA01G0404500ZS/BnaA02G0182400ZS/BnaA02G0341200ZS/BnaA03G0241400ZS/BnaA03G0397600ZS/BnaA05G0096600ZS/BnaA05G0176400ZS/BnaA06G0092200ZS/BnaA06G0320500ZS/BnaA07G0030600ZS/BnaA07G0060900ZS/BnaA08G0158400ZS/BnaA08G0196200ZS/BnaA09G0083500ZS/BnaA09G0198300ZS/BnaA09G0499700ZS/BnaC01G0204000ZS/BnaC02G0459100ZS/BnaC03G0116900ZS/BnaC03G0372000ZS/BnaC03G0…	36
3008	Ribosome biogenesis in eukaryotes	50/1827	370/19108	0.00783184	0.237273	0.227957	Bnascaffold0027G0048700ZS/BnaA01G0208200ZS/BnaA01G0387500ZS/BnaA01G0405800ZS/BnaA01G0410600ZS/BnaA02G0028100ZS/BnaA02G0067500ZS/BnaA02G0083100ZS/BnaA02G0129000ZS/BnaA03G0076500ZS/BnaA03G0246500ZS/BnaA03G0306800ZS/BnaA05G0360600ZS/BnaA06G0000300ZS/BnaA08G0000200ZS/BnaA08G0043000ZS/BnaA08G0172100ZS/BnaA08G0268000ZS/BnaA09G0025300ZS/BnaA09G0056000ZS/BnaA09G0100100ZS/BnaA10G0047600ZS/BnaA10G0156200ZS…	50
230	Purine metabolism	53/1827	402/19108	0.0101765	0.237273	0.227957	BnaA01G0094100ZS/BnaA01G0383400ZS/BnaA01G0404500ZS/BnaA02G0038800ZS/BnaA02G0111700ZS/BnaA02G0341200ZS/BnaA03G0009700ZS/BnaA03G0281400ZS/BnaA03G0364000ZS/BnaA03G0365600ZS/BnaA03G0374700ZS/BnaA03G0438200ZS/BnaA03G0448000ZS/BnaA03G0466700ZS/BnaA03G0544400ZS/BnaA05G0411300ZS/BnaA06G0092200ZS/BnaA07G0063200ZS/BnaA07G0063600ZS/BnaA07G0182400ZS/BnaA08G0158400ZS/BnaA08G0196200ZS/BnaA09G0083500ZS/BnaA09G0…	53
620	Pyruvate metabolism	46/1827	343/19108	0.0118653	0.237273	0.227957	BnaA01G0011500ZS/BnaA01G0023600ZS/BnaA01G0269000ZS/BnaA02G0014300ZS/BnaA02G0032600ZS/BnaA02G0063800ZS/BnaA02G0111100ZS/BnaA03G0069400ZS/BnaA03G0150900ZS/BnaA03G0374700ZS/BnaA03G0379900ZS/BnaA03G0439700ZS/BnaA03G0540000ZS/BnaA03G0544400ZS/BnaA05G0385300ZS/BnaA07G0112400ZS/BnaA07G0182400ZS/BnaA07G0189100ZS/BnaA09G0013000ZS/BnaA09G0228700ZS/BnaA09G0449900ZS/BnaA09G0486300ZS/BnaA09G0613500ZS/BnaA09G0…	46
3010	Ribosome	146/1827	1281/19108	0.0131818	0.237273	0.227957	Bnascaffold0026G0061300ZS/Bnascaffold0027G0000200ZS/Bnascaffold0027G0002600ZS/Bnascaffold0027G0015400ZS/Bnascaffold0027G0067700ZS/Bnascaffold0489G0000100ZS/BnaA01G0009300ZS/BnaA01G0077800ZS/BnaA01G0097300ZS/BnaA01G0176200ZS/BnaA01G0364300ZS/BnaA01G0382300ZS/BnaA01G0389200ZS/BnaA01G0397300ZS/BnaA01G0401000ZS/BnaA01G0404100ZS/BnaA01G0409700ZS/BnaA01G0422000ZS/BnaA02G0010000ZS/BnaA02G0024700ZS/BnaA0…	146
4122	Sulfur relay system	7/1827	34/19108	0.0390218	0.542844	0.52153	BnaA01G0019400ZS/BnaA04G0279000ZS/BnaA09G0694600ZS/BnaA09G0716000ZS/BnaC02G0161800ZS/BnaC04G0048300ZS/BnaC06G0448400ZS	7
561	Glycerolipid metabolism	37/1827	289/19108	0.0411037	0.542844	0.52153	BnaA01G0023600ZS/BnaA01G0031200ZS/BnaA01G0034300ZS/BnaA01G0390600ZS/BnaA02G0014900ZS/BnaA02G0063000ZS/BnaA02G0078500ZS/BnaA02G0244100ZS/BnaA03G0379900ZS/BnaA03G0540000ZS/BnaA05G0431900ZS/BnaA05G0441200ZS/BnaA05G0465100ZS/BnaA07G0388700ZS/BnaA09G0004600ZS/BnaA09G0012000ZS/BnaA09G0012900ZS/BnaA09G0103100ZS/BnaA09G0449900ZS/BnaA09G0695700ZS/BnaA09G0717200ZS/BnaA10G0011500ZS/BnaA10G0181700ZS/BnaC01G0…	37
195	Photosynthesis	34/1827	263/19108	0.0432398	0.542844	0.52153	BnaA01G0343400ZS/BnaA01G0420500ZS/BnaA02G0030300ZS/BnaA02G0030400ZS/BnaA02G0234500ZS/BnaA04G0197400ZS/BnaA05G0153100ZS/BnaA06G0003300ZS/BnaA06G0071200ZS/BnaA06G0200800ZS/BnaA07G0134200ZS/BnaA07G0232900ZS/BnaA07G0295600ZS/BnaA07G0357800ZS/BnaA08G0204300ZS/BnaA09G0390400ZS/BnaA09G0408900ZS/BnaA09G0636000ZS/BnaA10G0251400ZS/BnaC01G0424400ZS/BnaC01G0494600ZS/BnaC02G0033300ZS/BnaC02G0033400ZS/BnaC03G0…	34
902	Monoterpenoid biosynthesis	11/1827	66/19108	0.0473912	0.542844	0.52153	BnaA02G0176200ZS/BnaA02G0231100ZS/BnaA03G0240000ZS/BnaA05G0135100ZS/BnaA07G0123300ZS/BnaA07G0123500ZS/BnaA08G0082300ZS/BnaC03G0283300ZS/BnaC04G0177700ZS/BnaC04G0270200ZS/BnaC08G0434400ZS	11
920	Sulfur metabolism	24/1827	178/19108	0.0536211	0.563021	0.540914	BnaA01G0120900ZS/BnaA01G0400600ZS/BnaA01G0408200ZS/BnaA02G0133400ZS/BnaA02G0228500ZS/BnaA02G0259200ZS/BnaA03G0319400ZS/BnaA03G0463700ZS/BnaA05G0420600ZS/BnaA06G0001700ZS/BnaA07G0237900ZS/BnaA08G0081700ZS/BnaA09G0236600ZS/BnaC01G0507200ZS/BnaC02G0167400ZS/BnaC02G0307900ZS/BnaC02G0539500ZS/BnaC03G0132800ZS/BnaC03G0816400ZS/BnaC04G0356400ZS/BnaC04G0597000ZS/BnaC05G0553300ZS/BnaC06G0448400ZS/BnaC07G0…	24
53	Ascorbate and aldarate metabolism	27/1827	208/19108	0.0630506	0.599493	0.575954	BnaA01G0023600ZS/BnaA01G0025800ZS/BnaA01G0162400ZS/BnaA01G0306300ZS/BnaA02G0129800ZS/BnaA03G0011200ZS/BnaA03G0249400ZS/BnaA03G0290100ZS/BnaA03G0379900ZS/BnaA03G0400600ZS/BnaA03G0540000ZS/BnaA05G0342400ZS/BnaA05G0491300ZS/BnaA05G0491400ZS/BnaA07G0008700ZS/BnaA09G0136100ZS/BnaA09G0449900ZS/BnaC02G0069000ZS/BnaC02G0077700ZS/BnaC02G0162100ZS/BnaC02G0494500ZS/BnaC03G0694900ZS/BnaC03G0804400ZS/BnaC05G0…	27
710	Carbon fixation in photosynthetic organisms	38/1827	311/19108	0.0692256	0.599493	0.575954	BnaA01G0011500ZS/BnaA01G0364900ZS/BnaA01G0401000ZS/BnaA01G0404200ZS/BnaA02G0032600ZS/BnaA02G0111100ZS/BnaA02G0163800ZS/BnaA02G0238000ZS/BnaA02G0312100ZS/BnaA03G0044600ZS/BnaA03G0293300ZS/BnaA03G0591400ZS/BnaA04G0200400ZS/BnaA07G0230500ZS/BnaA07G0383300ZS/BnaA08G0076000ZS/BnaA09G0013000ZS/BnaA09G0129100ZS/BnaA09G0132300ZS/BnaA10G0138800ZS/BnaA10G0248000ZS/BnaC01G0013800ZS/BnaC01G0303900ZS/BnaC01G0…	38
20	Citrate cycle (TCA cycle)	29/1827	229/19108	0.0718159	0.599493	0.575954	BnaA01G0011500ZS/BnaA01G0269000ZS/BnaA02G0011700ZS/BnaA02G0032600ZS/BnaA03G0009600ZS/BnaA03G0059700ZS/BnaA03G0388300ZS/BnaA05G0033900ZS/BnaA05G0385300ZS/BnaA06G0198400ZS/BnaA06G0198500ZS/BnaA07G0112400ZS/BnaA09G0039100ZS/BnaA09G0228700ZS/BnaA09G0486300ZS/BnaA09G0538000ZS/BnaA09G0692900ZS/BnaA10G0248000ZS/BnaC01G0013800ZS/BnaC02G0008400ZS/BnaC02G0031300ZS/BnaC02G0036000ZS/BnaC02G0492500ZS/BnaC03G0…	29
910	Nitrogen metabolism	21/1827	158/19108	0.0761261	0.599493	0.575954	BnaA01G0421100ZS/BnaA02G0025800ZS/BnaA02G0228500ZS/BnaA03G0027700ZS/BnaA03G0116600ZS/BnaA04G0200300ZS/BnaA06G0190300ZS/BnaA07G0041200ZS/BnaA07G0237900ZS/BnaA10G0190000ZS/BnaC02G0027900ZS/BnaC02G0063100ZS/BnaC02G0064800ZS/BnaC02G0075000ZS/BnaC02G0078200ZS/BnaC02G0109900ZS/BnaC02G0307900ZS/BnaC03G0426200ZS/BnaC06G0369600ZS/BnaC07G0070900ZS/BnaC07G0339000ZS	21
520	Amino sugar and nucleotide sugar metabolism	57/1827	496/19108	0.0827082	0.607974	0.584102	Bnascaffold0025G0008600ZS/Bnascaffold0025G0024900ZS/BnaA01G0176200ZS/BnaA01G0409700ZS/BnaA01G0414500ZS/BnaA01G0416300ZS/BnaA01G0416900ZS/BnaA02G0409200ZS/BnaA03G0255500ZS/BnaA03G0328200ZS/BnaA03G0382500ZS/BnaA03G0400600ZS/BnaA04G0139700ZS/BnaA04G0253700ZS/BnaA04G0277300ZS/BnaA05G0160900ZS/BnaA06G0435100ZS/BnaA07G0073800ZS/BnaA07G0221400ZS/BnaA07G0249500ZS/BnaA09G0000900ZS/BnaA09G0180300ZS/BnaA09G…	57
340	Histidine metabolism	12/1827	82/19108	0.0894922	0.607974	0.584102	BnaA01G0023600ZS/BnaA01G0162900ZS/BnaA03G0379900ZS/BnaA03G0540000ZS/BnaA04G0208500ZS/BnaA05G0190900ZS/BnaA09G0449900ZS/BnaC03G0694900ZS/BnaC03G0804400ZS/BnaC04G0102900ZS/BnaC04G0223700ZS/BnaC09G0563900ZS	12
261	Monobactam biosynthesis	8/1827	49/19108	0.0916786	0.607974	0.584102	BnaA03G0056900ZS/BnaA04G0279900ZS/BnaA10G0223000ZS/BnaC02G0163200ZS/BnaC04G0272500ZS/BnaC04G0598000ZS/BnaC04G0604800ZS/BnaC05G0120300ZS	8
30	Pentose phosphate pathway	26/1827	209/19108	0.0990609	0.624084	0.599579	BnaA01G0401000ZS/BnaA01G0416200ZS/BnaA02G0312100ZS/BnaA03G0115300ZS/BnaA04G0127200ZS/BnaA04G0160500ZS/BnaA06G0117500ZS/BnaA07G0101100ZS/BnaA08G0077100ZS/BnaA08G0295000ZS/BnaA09G0039000ZS/BnaA09G0132300ZS/BnaA09G0639500ZS/BnaA10G0224700ZS/BnaC01G0513600ZS/BnaC02G0055500ZS/BnaC02G0151500ZS/BnaC03G0355500ZS/BnaC04G0057500ZS/BnaC04G0273000ZS/BnaC05G0341300ZS/BnaC05G0543200ZS/BnaC05G0568000ZS/BnaC07G0…	26
630	Glyoxylate and dicarboxylate metabolism	37/1827	315/19108	0.110852	0.638398	0.613331	Bnascaffold0027G0034100ZS/BnaA01G0053300ZS/BnaA01G0355600ZS/BnaA02G0014300ZS/BnaA02G0032600ZS/BnaA02G0163800ZS/BnaA02G0244100ZS/BnaA03G0388300ZS/BnaA05G0033900ZS/BnaA05G0092800ZS/BnaA05G0155600ZS/BnaA05G0385300ZS/BnaA06G0076600ZS/BnaA06G0081800ZS/BnaA08G0138400ZS/BnaA08G0146200ZS/BnaA09G0538000ZS/BnaA09G0646700ZS/BnaA09G0688300ZS/BnaA09G0700400ZS/BnaA10G0248000ZS/BnaC01G0062600ZS/BnaC01G0104400ZS…	37
740	Riboflavin metabolism	10/1827	68/19108	0.111466	0.638398	0.613331	BnaA07G0104400ZS/BnaA08G0158400ZS/BnaA08G0270600ZS/BnaA09G0592700ZS/BnaA10G0291200ZS/BnaC02G0010300ZS/BnaC07G0156400ZS/BnaC07G0273900ZS/BnaC07G0274100ZS/BnaC08G0230600ZS	10
750	Vitamin B6 metabolism	7/1827	45/19108	0.133852	0.733275	0.704483	BnaA01G0344100ZS/BnaA02G0098100ZS/BnaA02G0098300ZS/BnaC01G0425000ZS/BnaC02G0002200ZS/BnaC08G0241500ZS/BnaC08G0472000ZS	7
860	Porphyrin and chlorophyll metabolism	23/1827	196/19108	0.177732	0.868007	0.833925	BnaA01G0306300ZS/BnaA02G0111300ZS/BnaA03G0469700ZS/BnaA03G0497900ZS/BnaA04G0121100ZS/BnaA04G0282100ZS/BnaA05G0342400ZS/BnaA06G0340200ZS/BnaA09G0191700ZS/BnaA09G0687600ZS/BnaA09G0701500ZS/BnaA10G0028000ZS/BnaC02G0077700ZS/BnaC02G0136400ZS/BnaC02G0360000ZS/BnaC04G0575600ZS/BnaC05G0286800ZS/BnaC05G0367400ZS/BnaC05G0506000ZS/BnaC07G0446000ZS/BnaC07G0476300ZS/BnaC09G0027100ZS/BnaC09G0568300ZS	23
280	Valine, leucine and isoleucine degradation	21/1827	179/19108	0.191106	0.868007	0.833925	Bnascaffold0027G0034100ZS/BnaA01G0023600ZS/BnaA01G0399400ZS/BnaA03G0379900ZS/BnaA03G0540000ZS/BnaA04G0189700ZS/BnaA04G0212800ZS/BnaA05G0385300ZS/BnaA05G0463000ZS/BnaA08G0138400ZS/BnaA09G0449900ZS/BnaA09G0688300ZS/BnaA09G0700400ZS/BnaC01G0007500ZS/BnaC03G0379800ZS/BnaC03G0694900ZS/BnaC03G0804400ZS/BnaC04G0081500ZS/BnaC04G0493100ZS/BnaC05G0429800ZS/BnaC09G0563900ZS	21
250	Alanine, aspartate and glutamate metabolism	26/1827	227/19108	0.19211	0.868007	0.833925	BnaA01G0094100ZS/BnaA02G0025800ZS/BnaA02G0182400ZS/BnaA03G0027700ZS/BnaA03G0044600ZS/BnaA03G0448000ZS/BnaA03G0591400ZS/BnaA04G0200400ZS/BnaA09G0129100ZS/BnaA09G0530600ZS/BnaA10G0190000ZS/BnaA10G0256300ZS/BnaC01G0007500ZS/BnaC01G0115100ZS/BnaC02G0027900ZS/BnaC02G0075000ZS/BnaC02G0095200ZS/BnaC03G0379800ZS/BnaC03G0426200ZS/BnaC03G0462300ZS/BnaC03G0526600ZS/BnaC03G0704000ZS/BnaC04G0081500ZS/BnaC05G0…	26
960	Tropane, piperidine and pyridine alkaloid biosynthesis	19/1827	162/19108	0.205889	0.868007	0.833925	BnaA02G0159800ZS/BnaA03G0044600ZS/BnaA03G0591400ZS/BnaA04G0189000ZS/BnaA04G0189200ZS/BnaA04G0200400ZS/BnaA04G0270900ZS/BnaA07G0115900ZS/BnaA09G0123400ZS/BnaA09G0129100ZS/BnaC01G0041100ZS/BnaC01G0168900ZS/BnaC02G0022500ZS/BnaC02G0095200ZS/BnaC02G0171200ZS/BnaC04G0491300ZS/BnaC04G0492200ZS/BnaC06G0151600ZS/BnaC09G0207100ZS	19
3020	RNA polymerase	24/1827	210/19108	0.20652	0.868007	0.833925	BnaA01G0027300ZS/BnaA01G0282100ZS/BnaA03G0098600ZS/BnaA04G0113300ZS/BnaA05G0139800ZS/BnaA06G0431500ZS/BnaA06G0442500ZS/BnaA07G0179500ZS/BnaA08G0090200ZS/BnaA09G0525900ZS/BnaA09G0693600ZS/BnaA09G0715300ZS/BnaA10G0249600ZS/BnaC02G0037900ZS/BnaC02G0291000ZS/BnaC03G0097400ZS/BnaC03G0112100ZS/BnaC03G0720500ZS/BnaC04G0184300ZS/BnaC07G0134400ZS/BnaC07G0218200ZS/BnaC08G0129000ZS/BnaC08G0369600ZS/BnaC08G0…	24
670	One carbon pool by folate	11/1827	87/19108	0.207203	0.868007	0.833925	BnaA01G0053300ZS/BnaA03G0241400ZS/BnaA03G0397600ZS/BnaA05G0155600ZS/BnaA06G0030100ZS/BnaA06G0076600ZS/BnaA08G0146200ZS/BnaC01G0062600ZS/BnaC02G0081000ZS/BnaC04G0357400ZS/BnaC05G0297300ZS	11
300	Lysine biosynthesis	8/1827	60/19108	0.211762	0.868007	0.833925	BnaA03G0056900ZS/BnaA04G0279900ZS/BnaA10G0223000ZS/BnaC02G0163200ZS/BnaC04G0272500ZS/BnaC04G0598000ZS/BnaC04G0604800ZS/BnaC05G0120300ZS	8
592	alpha-Linolenic acid metabolism	19/1827	163/19108	0.213557	0.868007	0.833925	BnaA01G0388200ZS/BnaA02G0014900ZS/BnaA02G0279100ZS/BnaA03G0427200ZS/BnaA04G0212800ZS/BnaA05G0462800ZS/BnaA05G0486100ZS/BnaA06G0115100ZS/BnaA07G0137800ZS/BnaA08G0247200ZS/BnaA08G0250900ZS/BnaC01G0129300ZS/BnaC02G0014700ZS/BnaC03G0084800ZS/BnaC05G0537900ZS/BnaC06G0400100ZS/BnaC07G0400700ZS/BnaC08G0470100ZS/BnaC09G0605500ZS	19
4120	Ubiquitin mediated proteolysis	60/1827	568/19108	0.223622	0.875757	0.84137	BnaA01G0172900ZS/BnaA02G0075600ZS/BnaA02G0098900ZS/BnaA02G0401100ZS/BnaA03G0055300ZS/BnaA03G0078900ZS/BnaA03G0118200ZS/BnaA03G0142600ZS/BnaA03G0153100ZS/BnaA04G0116700ZS/BnaA04G0192800ZS/BnaA04G0193700ZS/BnaA04G0217200ZS/BnaA05G0164700ZS/BnaA05G0311200ZS/BnaA06G0053600ZS/BnaA06G0066900ZS/BnaA06G0312800ZS/BnaA07G0177800ZS/BnaA07G0191800ZS/BnaA07G0288100ZS/BnaA07G0378200ZS/BnaA09G0026600ZS/BnaA09G0…	60
460	Cyanoamino acid metabolism	30/1827	274/19108	0.242674	0.875757	0.84137	BnaA01G0053300ZS/BnaA01G0329500ZS/BnaA01G0408100ZS/BnaA03G0116600ZS/BnaA03G0510000ZS/BnaA04G0200300ZS/BnaA05G0045000ZS/BnaA05G0155600ZS/BnaA06G0190300ZS/BnaA07G0063200ZS/BnaA07G0063600ZS/BnaA07G0210700ZS/BnaA08G0146200ZS/BnaA08G0230300ZS/BnaA09G0585900ZS/BnaA10G0170400ZS/BnaA10G0243700ZS/BnaA10G0256300ZS/BnaC01G0062600ZS/BnaC01G0507300ZS/BnaC02G0078200ZS/BnaC02G0105300ZS/BnaC02G0109900ZS/BnaC03G0…	30
270	Cysteine and methionine metabolism	50/1827	473/19108	0.245792	0.875757	0.84137	BnaA01G0399400ZS/BnaA01G0400600ZS/BnaA01G0408200ZS/BnaA01G0415300ZS/BnaA02G0032600ZS/BnaA03G0044600ZS/BnaA03G0056900ZS/BnaA03G0287700ZS/BnaA03G0439700ZS/BnaA03G0471100ZS/BnaA03G0591400ZS/BnaA04G0200400ZS/BnaA05G0420600ZS/BnaA06G0001700ZS/BnaA07G0115900ZS/BnaA08G0199500ZS/BnaA08G0260300ZS/BnaA09G0056000ZS/BnaA09G0123400ZS/BnaA09G0129100ZS/BnaA09G0191600ZS/BnaA10G0031700ZS/BnaA10G0170100ZS/BnaA10G0…	50
190	Oxidative phosphorylation	70/1827	674/19108	0.247186	0.875757	0.84137	BnaA01G0011900ZS/BnaA01G0035900ZS/BnaA01G0053200ZS/BnaA01G0148500ZS/BnaA01G0368400ZS/BnaA01G0410700ZS/BnaA01G0410900ZS/BnaA01G0420000ZS/BnaA01G0424100ZS/BnaA02G0030300ZS/BnaA02G0030400ZS/BnaA02G0048300ZS/BnaA02G0128600ZS/BnaA02G0358700ZS/BnaA03G0046100ZS/BnaA03G0270200ZS/BnaA03G0283700ZS/BnaA03G0285000ZS/BnaA03G0475000ZS/BnaA04G0089700ZS/BnaA04G0092300ZS/BnaA04G0120800ZS/BnaA04G0149800ZS/BnaA04G0…	70
3410	Base excision repair	15/1827	129/19108	0.250216	0.875757	0.84137	BnaA01G0025300ZS/BnaA01G0325800ZS/BnaA01G0365400ZS/BnaA02G0389600ZS/BnaA04G0265100ZS/BnaA06G0060800ZS/BnaA07G0376900ZS/BnaA07G0385300ZS/BnaA09G0483600ZS/BnaA09G0499100ZS/BnaA09G0624100ZS/BnaC03G0239600ZS/BnaC03G0325800ZS/BnaC04G0164500ZS/BnaC07G0527300ZS	15
400	Phenylalanine, tyrosine and tryptophan biosynthesis	22/1827	199/19108	0.267737	0.911754	0.875954	BnaA01G0009000ZS/BnaA01G0392700ZS/BnaA03G0044600ZS/BnaA03G0310100ZS/BnaA03G0591400ZS/BnaA04G0200400ZS/BnaA06G0076600ZS/BnaA07G0168200ZS/BnaA08G0224800ZS/BnaA09G0044300ZS/BnaA09G0123400ZS/BnaA09G0129100ZS/BnaC01G0006100ZS/BnaC01G0168900ZS/BnaC02G0021200ZS/BnaC02G0042400ZS/BnaC02G0085500ZS/BnaC02G0095200ZS/BnaC02G0112600ZS/BnaC02G0171200ZS/BnaC06G0151600ZS/BnaC09G0119600ZS	22
10	Glycolysis / Gluconeogenesis	48/1827	459/19108	0.27622	0.915888	0.879926	BnaA01G0011500ZS/BnaA01G0023600ZS/BnaA01G0269000ZS/BnaA01G0364900ZS/BnaA01G0404200ZS/BnaA02G0238000ZS/BnaA02G0312100ZS/BnaA03G0059300ZS/BnaA03G0115300ZS/BnaA03G0293300ZS/BnaA03G0374700ZS/BnaA03G0379900ZS/BnaA03G0439700ZS/BnaA03G0540000ZS/BnaA03G0544400ZS/BnaA04G0160500ZS/BnaA05G0385300ZS/BnaA05G0452400ZS/BnaA07G0112400ZS/BnaA07G0182400ZS/BnaA07G0230500ZS/BnaA07G0371900ZS/BnaA07G0383300ZS/BnaA09G0…	48
785	Lipoic acid metabolism	3/1827	20/19108	0.298111	0.942336	0.905335	BnaA03G0032900ZS/BnaA03G0033000ZS/BnaC02G0032400ZS	3
640	Propanoate metabolism	15/1827	134/19108	0.299154	0.942336	0.905335	Bnascaffold0027G0034100ZS/BnaA02G0063800ZS/BnaA03G0069400ZS/BnaA03G0261800ZS/BnaA03G0439700ZS/BnaA04G0189700ZS/BnaA05G0385300ZS/BnaA08G0138400ZS/BnaA09G0688300ZS/BnaA09G0700400ZS/BnaC02G0031300ZS/BnaC02G0073700ZS/BnaC02G0073800ZS/BnaC04G0493100ZS/BnaC05G0429800ZS	15
61	Fatty acid biosynthesis	18/1827	165/19108	0.313511	0.943141	0.906108	BnaA01G0414100ZS/BnaA02G0063800ZS/BnaA03G0069400ZS/BnaA03G0288900ZS/BnaA03G0376800ZS/BnaA03G0384600ZS/BnaA04G0092300ZS/BnaA05G0046600ZS/BnaA06G0050800ZS/BnaA06G0348800ZS/BnaA07G0349400ZS/BnaA08G0299100ZS/BnaC02G0039300ZS/BnaC02G0073700ZS/BnaC02G0073800ZS/BnaC02G0199500ZS/BnaC03G0471200ZS/BnaC09G0483400ZS	18
3018	RNA degradation	47/1827	456/19108	0.31438	0.943141	0.906108	BnaA01G0167900ZS/BnaA01G0355800ZS/BnaA01G0427900ZS/BnaA02G0032400ZS/BnaA02G0103400ZS/BnaA02G0105400ZS/BnaA02G0158000ZS/BnaA03G0115300ZS/BnaA03G0335600ZS/BnaA03G0395200ZS/BnaA06G0001800ZS/BnaA07G0205000ZS/BnaA07G0284500ZS/BnaA08G0084500ZS/BnaA08G0147400ZS/BnaA08G0286500ZS/BnaA09G0013400ZS/BnaA09G0486100ZS/BnaA09G0558200ZS/BnaA09G0624400ZS/BnaA09G0698000ZS/BnaA10G0220800ZS/BnaA10G0279400ZS/BnaC01G0…	47
944	Flavone and flavonol biosynthesis	6/1827	49/19108	0.325903	0.953293	0.915863	BnaA02G0355000ZS/BnaA04G0106000ZS/BnaC02G0077700ZS/BnaC04G0421800ZS/BnaC04G0431300ZS/BnaC06G0370800ZS	6
4130	SNARE interactions in vesicular transport	21/1827	197/19108	0.332896	0.953293	0.915863	Bnascaffold0027G0002600ZS/BnaA01G0285100ZS/BnaA02G0027800ZS/BnaA02G0091500ZS/BnaA02G0181900ZS/BnaA03G0021300ZS/BnaA03G0094900ZS/BnaA04G0107900ZS/BnaA06G0086600ZS/BnaA06G0420400ZS/BnaA07G0068700ZS/BnaA08G0266700ZS/BnaA09G0682100ZS/BnaA10G0029200ZS/BnaA10G0198700ZS/BnaC01G0107200ZS/BnaC02G0030500ZS/BnaC02G0076600ZS/BnaC02G0110200ZS/BnaC07G0164700ZS/BnaC08G0510300ZS	21
130	Ubiquinone and other terpenoid-quinone biosynthesis	18/1827	168/19108	0.341518	0.956252	0.918705	BnaA01G0020500ZS/BnaA03G0125800ZS/BnaA04G0196800ZS/BnaA05G0171400ZS/BnaA08G0236600ZS/BnaA08G0247200ZS/BnaA09G0123400ZS/BnaC01G0168900ZS/BnaC02G0132500ZS/BnaC02G0146400ZS/BnaC02G0166900ZS/BnaC02G0171200ZS/BnaC03G0145800ZS/BnaC03G0171900ZS/BnaC05G0264700ZS/BnaC06G0151600ZS/BnaC08G0470100ZS/BnaC09G0225900ZS	18
565	Ether lipid metabolism	13/1827	120/19108	0.360685	0.970767	0.93265	BnaA01G0346300ZS/BnaA02G0014900ZS/BnaA02G0248200ZS/BnaA02G0412000ZS/BnaA06G0334300ZS/BnaA09G0245800ZS/BnaC02G0014700ZS/BnaC02G0077700ZS/BnaC03G0792500ZS/BnaC06G0247400ZS/BnaC06G0452400ZS/BnaC08G0497300ZS/BnaC09G0605500ZS	13
196	Photosynthesis - antenna proteins	8/1827	71/19108	0.367988	0.970767	0.93265	BnaA02G0004400ZS/BnaA02G0134200ZS/BnaA06G0381100ZS/BnaA07G0086700ZS/BnaC02G0001800ZS/BnaC02G0169300ZS/BnaC04G0125000ZS/BnaC04G0235100ZS	8
450	Selenocompound metabolism	9/1827	81/19108	0.369816	0.970767	0.93265	BnaA01G0301700ZS/BnaA01G0426800ZS/BnaA05G0026000ZS/BnaA06G0015200ZS/BnaA10G0170100ZS/BnaC02G0084700ZS/BnaC03G0086800ZS/BnaC03G0698100ZS/BnaC09G0152400ZS	9
4146	Peroxisome	35/1827	352/19108	0.429553	0.999971	0.960707	Bnascaffold0027G0002600ZS/BnaA01G0355600ZS/BnaA03G0059700ZS/BnaA03G0117300ZS/BnaA03G0261800ZS/BnaA03G0376800ZS/BnaA03G0384600ZS/BnaA04G0212800ZS/BnaA05G0482300ZS/BnaA06G0188700ZS/BnaA06G0198400ZS/BnaA06G0198500ZS/BnaA06G0320600ZS/BnaA06G0348800ZS/BnaA06G0420400ZS/BnaA07G0214200ZS/BnaA09G0189700ZS/BnaA09G0688900ZS/BnaA10G0190600ZS/BnaC01G0441800ZS/BnaC02G0110800ZS/BnaC02G0111200ZS/BnaC03G0096700ZS…	35
660	C5-Branched dibasic acid metabolism	5/1827	46/19108	0.45234	0.999971	0.960707	BnaA02G0063700ZS/BnaA04G0207000ZS/BnaC02G0060000ZS/BnaC02G0073500ZS/BnaC06G0455700ZS	5
760	Nicotinate and nicotinamide metabolism	9/1827	87/19108	0.45405	0.999971	0.960707	BnaA02G0232300ZS/BnaA03G0119300ZS/BnaA08G0158400ZS/BnaA10G0118200ZS/BnaC01G0383300ZS/BnaC02G0004600ZS/BnaC02G0034200ZS/BnaC03G0116900ZS/BnaC03G0117100ZS	9
531	Glycosaminoglycan degradation	4/1827	36/19108	0.455686	0.999971	0.960707	BnaA02G0181400ZS/BnaC02G0057600ZS/BnaC06G0286600ZS/BnaC07G0469100ZS	4
360	Phenylalanine metabolism	16/1827	161/19108	0.474313	0.999971	0.960707	BnaA01G0034200ZS/BnaA03G0044600ZS/BnaA03G0591400ZS/BnaA04G0200400ZS/BnaA04G0270900ZS/BnaA05G0449800ZS/BnaA09G0123400ZS/BnaA09G0129100ZS/BnaA09G0482100ZS/BnaC01G0168900ZS/BnaC02G0095200ZS/BnaC02G0171200ZS/BnaC06G0030900ZS/BnaC06G0151600ZS/BnaC08G0318300ZS/BnaC09G0562600ZS	16
780	Biotin metabolism	7/1827	68/19108	0.47782	0.999971	0.960707	BnaA02G0171500ZS/BnaA07G0349400ZS/BnaA10G0281900ZS/BnaC02G0039300ZS/BnaC03G0249100ZS/BnaC09G0483400ZS/BnaC09G0513100ZS	7
220	Arginine biosynthesis	18/1827	183/19108	0.486324	0.999971	0.960707	BnaA02G0025800ZS/BnaA02G0241400ZS/BnaA03G0027700ZS/BnaA03G0044600ZS/BnaA03G0169500ZS/BnaA03G0591400ZS/BnaA04G0200400ZS/BnaA08G0110500ZS/BnaA09G0129100ZS/BnaA10G0190000ZS/BnaC01G0000600ZS/BnaC02G0027900ZS/BnaC02G0075000ZS/BnaC02G0095200ZS/BnaC03G0196300ZS/BnaC03G0295100ZS/BnaC03G0426200ZS/BnaC07G0339000ZS	18
51	Fructose and mannose metabolism	23/1827	236/19108	0.494022	0.999971	0.960707	Bnascaffold0025G0008600ZS/Bnascaffold0025G0024400ZS/BnaA01G0414500ZS/BnaA02G0312100ZS/BnaA03G0115300ZS/BnaA03G0255500ZS/BnaA04G0253700ZS/BnaA07G0249500ZS/BnaA09G0245100ZS/BnaA09G0673700ZS/BnaA09G0693800ZS/BnaA10G0056100ZS/BnaC01G0500700ZS/BnaC02G0151500ZS/BnaC02G0209100ZS/BnaC03G0227600ZS/BnaC03G0303400ZS/BnaC04G0163400ZS/BnaC04G0273000ZS/BnaC04G0569400ZS/BnaC04G0607400ZS/BnaC08G0263400ZS/BnaC08G…	23
3040	Spliceosome	68/1827	707/19108	0.498664	0.999971	0.960707	Bnascaffold0445G0000200ZS/BnaA01G0110100ZS/BnaA01G0422600ZS/BnaA02G0033800ZS/BnaA02G0038900ZS/BnaA02G0039000ZS/BnaA02G0054600ZS/BnaA02G0158000ZS/BnaA02G0254200ZS/BnaA03G0048500ZS/BnaA03G0309900ZS/BnaA03G0405900ZS/BnaA04G0116700ZS/BnaA04G0142800ZS/BnaA04G0157700ZS/BnaA04G0192300ZS/BnaA04G0259600ZS/BnaA04G0262600ZS/BnaA04G0262800ZS/BnaA05G0013300ZS/BnaA05G0377700ZS/BnaA06G0005200ZS/BnaA06G0088500ZS…	68
901	Indole alkaloid biosynthesis	6/1827	59/19108	0.500716	0.999971	0.960707	BnaA05G0476800ZS/BnaA07G0093300ZS/BnaA07G0093600ZS/BnaA07G0093700ZS/BnaC06G0403600ZS/BnaC07G0143000ZS	6
380	Tryptophan metabolism	47/1827	489/19108	0.507907	0.999971	0.960707	BnaA01G0014600ZS/BnaA01G0023600ZS/BnaA01G0034200ZS/BnaA01G0108100ZS/BnaA02G0189000ZS/BnaA03G0116600ZS/BnaA03G0148600ZS/BnaA03G0153800ZS/BnaA03G0240700ZS/BnaA03G0248900ZS/BnaA03G0379900ZS/BnaA03G0512400ZS/BnaA03G0540000ZS/BnaA04G0200300ZS/BnaA05G0328300ZS/BnaA05G0356900ZS/BnaA05G0385300ZS/BnaA06G0190300ZS/BnaA06G0263900ZS/BnaA08G0162000ZS/BnaA09G0123400ZS/BnaA09G0449900ZS/BnaA10G0170300ZS/BnaA10G0…	47
3013	RNA transport	69/1827	722/19108	0.521049	0.999971	0.960707	Bnascaffold0027G0048700ZS/BnaA01G0410600ZS/BnaA02G0033800ZS/BnaA02G0038900ZS/BnaA02G0039000ZS/BnaA02G0067500ZS/BnaA02G0079700ZS/BnaA02G0083100ZS/BnaA02G0099100ZS/BnaA02G0099300ZS/BnaA02G0129000ZS/BnaA02G0129200ZS/BnaA02G0159100ZS/BnaA03G0123700ZS/BnaA03G0135300ZS/BnaA03G0395200ZS/BnaA03G0471600ZS/BnaA03G0524300ZS/BnaA04G0095400ZS/BnaA05G0353700ZS/BnaA05G0487400ZS/BnaA05G0495500ZS/BnaA06G0098300ZS…	69
905	Brassinosteroid biosynthesis	9/1827	92/19108	0.522895	0.999971	0.960707	BnaA01G0014600ZS/BnaA03G0240700ZS/BnaA03G0555000ZS/BnaC01G0445000ZS/BnaC02G0021400ZS/BnaC03G0687900ZS/BnaC04G0457900ZS/BnaC07G0322400ZS/BnaC07G0531500ZS	9
770	Pantothenate and CoA biosynthesis	18/1827	188/19108	0.534116	0.999971	0.960707	BnaA01G0023600ZS/BnaA01G0399400ZS/BnaA02G0063700ZS/BnaA03G0379900ZS/BnaA03G0540000ZS/BnaA04G0207000ZS/BnaA05G0379000ZS/BnaA08G0158400ZS/BnaA09G0167900ZS/BnaA09G0449900ZS/BnaA09G0536300ZS/BnaA10G0299300ZS/BnaC02G0004300ZS/BnaC02G0073500ZS/BnaC02G0346300ZS/BnaC03G0694900ZS/BnaC08G0404800ZS/BnaC09G0563900ZS	18
410	beta-Alanine metabolism	15/1827	157/19108	0.54117	0.999971	0.960707	BnaA01G0023600ZS/BnaA03G0261800ZS/BnaA03G0379900ZS/BnaA03G0511900ZS/BnaA03G0540000ZS/BnaA04G0189700ZS/BnaA04G0270900ZS/BnaA09G0449900ZS/BnaC01G0091600ZS/BnaC02G0346300ZS/BnaC03G0694900ZS/BnaC03G0804400ZS/BnaC04G0493100ZS/BnaC07G0490500ZS/BnaC09G0563900ZS	15
513	Various types of N-glycan biosynthesis	10/1827	104/19108	0.541343	0.999971	0.960707	BnaA01G0391900ZS/BnaA02G0233200ZS/BnaA03G0084200ZS/BnaA05G0326200ZS/BnaA08G0264400ZS/BnaA09G0621800ZS/BnaA09G0698400ZS/BnaC01G0487300ZS/BnaC02G0065900ZS/BnaC03G0096600ZS	10
514	Other types of O-glycan biosynthesis	8/1827	83/19108	0.544996	0.999971	0.960707	BnaA01G0404000ZS/BnaA06G0101000ZS/BnaA06G0163200ZS/BnaA08G0252000ZS/BnaC02G0056100ZS/BnaC04G0607800ZS/BnaC05G0052000ZS/BnaC09G0054700ZS	8
950	Isoquinoline alkaloid biosynthesis	11/1827	115/19108	0.545952	0.999971	0.960707	BnaA03G0044600ZS/BnaA03G0591400ZS/BnaA04G0200400ZS/BnaA04G0270900ZS/BnaA08G0224500ZS/BnaA09G0123400ZS/BnaA09G0129100ZS/BnaC01G0168900ZS/BnaC02G0095200ZS/BnaC02G0171200ZS/BnaC06G0151600ZS	11
563	Glycosylphosphatidylinositol (GPI)-anchor biosynthesis	7/1827	73/19108	0.554951	0.999971	0.960707	BnaA08G0266200ZS/BnaA10G0182600ZS/BnaA10G0296800ZS/BnaC02G0065300ZS/BnaC02G0461800ZS/BnaC02G0461900ZS/BnaC05G0558900ZS	7
260	Glycine, serine and threonine metabolism	30/1827	321/19108	0.580933	0.999971	0.960707	BnaA01G0053300ZS/BnaA02G0244100ZS/BnaA03G0056900ZS/BnaA03G0312600ZS/BnaA04G0270900ZS/BnaA05G0092800ZS/BnaA05G0155600ZS/BnaA05G0385300ZS/BnaA05G0452400ZS/BnaA06G0076600ZS/BnaA06G0081800ZS/BnaA07G0168200ZS/BnaA07G0257600ZS/BnaA07G0371900ZS/BnaA08G0146200ZS/BnaA08G0260300ZS/BnaA09G0646700ZS/BnaA10G0223000ZS/BnaC01G0007500ZS/BnaC01G0062600ZS/BnaC01G0104400ZS/BnaC02G0163200ZS/BnaC03G0195300ZS/BnaC03G0…	30
62	Fatty acid elongation	12/1827	130/19108	0.595061	0.999971	0.960707	BnaA01G0039300ZS/BnaA03G0040500ZS/BnaA07G0163400ZS/BnaA09G0693100ZS/BnaA09G0714600ZS/BnaA10G0007800ZS/BnaA10G0204900ZS/BnaC01G0227100ZS/BnaC02G0016700ZS/BnaC02G0072100ZS/BnaC02G0124500ZS/BnaC04G0195200ZS	12
941	Flavonoid biosynthesis	12/1827	130/19108	0.595061	0.999971	0.960707	BnaA01G0171000ZS/BnaA03G0109500ZS/BnaA03G0127100ZS/BnaA03G0469300ZS/BnaA03G0541500ZS/BnaA04G0196800ZS/BnaA04G0261600ZS/BnaA08G0224500ZS/BnaA09G0085100ZS/BnaC02G0537300ZS/BnaC03G0171900ZS/BnaC09G0565100ZS	12
440	Phosphonate and phosphinate metabolism	4/1827	43/19108	0.598863	0.999971	0.960707	BnaA03G0155300ZS/BnaA04G0247800ZS/BnaC07G0340000ZS/BnaC08G0497300ZS	4
71	Fatty acid degradation	15/1827	163/19108	0.601434	0.999971	0.960707	BnaA01G0023600ZS/BnaA01G0388200ZS/BnaA03G0376800ZS/BnaA03G0379900ZS/BnaA03G0384600ZS/BnaA03G0540000ZS/BnaA04G0212800ZS/BnaA05G0462800ZS/BnaA05G0463000ZS/BnaA06G0115100ZS/BnaA06G0348800ZS/BnaA09G0449900ZS/BnaC03G0694900ZS/BnaC03G0804400ZS/BnaC09G0563900ZS	15
906	Carotenoid biosynthesis	11/1827	121/19108	0.615523	0.999971	0.960707	BnaA01G0152100ZS/BnaA04G0188100ZS/BnaA05G0366900ZS/BnaA06G0051200ZS/BnaA09G0709800ZS/BnaA10G0170300ZS/BnaA10G0196500ZS/BnaC02G0078700ZS/BnaC03G0582000ZS/BnaC05G0402500ZS/BnaC05G0562400ZS	11
600	Sphingolipid metabolism	10/1827	112/19108	0.637517	0.999971	0.960707	BnaA01G0022700ZS/BnaA01G0290800ZS/BnaA02G0183000ZS/BnaA03G0140400ZS/BnaA09G0482600ZS/BnaC02G0077700ZS/BnaC05G0239800ZS/BnaC06G0286600ZS/BnaC07G0395100ZS/BnaC07G0469100ZS	10
52	Galactose metabolism	17/1827	189/19108	0.64134	0.999971	0.960707	BnaA01G0176200ZS/BnaA01G0409700ZS/BnaA02G0084600ZS/BnaA03G0115300ZS/BnaA06G0006300ZS/BnaA08G0003300ZS/BnaA09G0529700ZS/BnaA10G0056100ZS/BnaA10G0189800ZS/BnaC02G0100500ZS/BnaC02G0151500ZS/BnaC05G0103500ZS/BnaC06G0286600ZS/BnaC06G0350800ZS/BnaC07G0469100ZS/BnaC09G0139600ZS/BnaC09G0462600ZS	17
402	Benzoxazinoid biosynthesis	3/1827	34/19108	0.643723	0.999971	0.960707	BnaA10G0272200ZS/BnaA10G0272300ZS/BnaC03G0026200ZS	3
945	Stilbenoid, diarylheptanoid and gingerol biosynthesis	6/1827	69/19108	0.656824	0.999971	0.960707	BnaA03G0109500ZS/BnaA03G0541500ZS/BnaA04G0196800ZS/BnaA04G0261600ZS/BnaA08G0224500ZS/BnaC03G0171900ZS	6
604	Glycosphingolipid biosynthesis - ganglio series	2/1827	23/19108	0.660048	0.999971	0.960707	BnaC06G0286600ZS/BnaC07G0469100ZS	2
790	Folate biosynthesis	9/1827	103/19108	0.661264	0.999971	0.960707	BnaA03G0091600ZS/BnaA03G0241400ZS/BnaA03G0397600ZS/BnaA04G0279000ZS/BnaA09G0592700ZS/BnaA09G0694600ZS/BnaA09G0716000ZS/BnaC02G0022200ZS/BnaC05G0484100ZS	9
943	Isoflavonoid biosynthesis	9/1827	103/19108	0.661264	0.999971	0.960707	BnaA01G0014600ZS/BnaA02G0355000ZS/BnaA03G0240700ZS/BnaA04G0106000ZS/BnaC03G0687900ZS/BnaC04G0421800ZS/BnaC04G0431300ZS/BnaC04G0457900ZS/BnaC06G0370800ZS	9
3060	Protein export	19/1827	215/19108	0.675647	0.999971	0.960707	BnaA01G0296400ZS/BnaA03G0212500ZS/BnaA04G0196500ZS/BnaA05G0055200ZS/BnaA06G0102600ZS/BnaA07G0100500ZS/BnaA09G0672100ZS/BnaC01G0384200ZS/BnaC02G0011700ZS/BnaC02G0014400ZS/BnaC02G0185400ZS/BnaC03G0210700ZS/BnaC04G0061500ZS/BnaC05G0127100ZS/BnaC06G0319200ZS/BnaC06G0319300ZS/BnaC07G0460500ZS/BnaC08G0267500ZS/BnaC09G0546100ZS	19
564	Glycerophospholipid metabolism	38/1827	422/19108	0.677259	0.999971	0.960707	BnaA01G0031200ZS/BnaA01G0154700ZS/BnaA01G0346300ZS/BnaA02G0014900ZS/BnaA02G0083400ZS/BnaA02G0233000ZS/BnaA02G0248200ZS/BnaA02G0412000ZS/BnaA03G0155300ZS/BnaA04G0247800ZS/BnaA05G0441200ZS/BnaA05G0455700ZS/BnaA06G0334300ZS/BnaA07G0297800ZS/BnaA09G0012000ZS/BnaA09G0245800ZS/BnaA09G0695700ZS/BnaA09G0717200ZS/BnaA10G0011500ZS/BnaC01G0129300ZS/BnaC01G0480700ZS/BnaC02G0014700ZS/BnaC02G0030100ZS/BnaC03G0…	38
590	Arachidonic acid metabolism	21/1827	238/19108	0.683717	0.999971	0.960707	BnaA01G0014600ZS/BnaA01G0108100ZS/BnaA01G0406700ZS/BnaA02G0014900ZS/BnaA02G0048900ZS/BnaA03G0148600ZS/BnaA03G0152400ZS/BnaA03G0240700ZS/BnaA03G0248900ZS/BnaA03G0510000ZS/BnaA05G0356900ZS/BnaA06G0263900ZS/BnaA09G0247900ZS/BnaC02G0014700ZS/BnaC03G0178400ZS/BnaC03G0441100ZS/BnaC03G0687900ZS/BnaC05G0016400ZS/BnaC05G0389900ZS/BnaC07G0295800ZS/BnaC09G0605500ZS	21
310	Lysine degradation	14/1827	165/19108	0.719828	0.999971	0.960707	BnaA01G0023600ZS/BnaA02G0168500ZS/BnaA03G0379900ZS/BnaA03G0540000ZS/BnaA05G0320800ZS/BnaA05G0385300ZS/BnaA08G0153700ZS/BnaA09G0018000ZS/BnaA09G0449900ZS/BnaC03G0064400ZS/BnaC03G0694900ZS/BnaC03G0804400ZS/BnaC05G0429800ZS/BnaC09G0563900ZS	14
4136	Autophagy - other	13/1827	154/19108	0.721939	0.999971	0.960707	BnaA03G0219400ZS/BnaA03G0463600ZS/BnaA03G0519300ZS/BnaA05G0032100ZS/BnaA05G0371500ZS/BnaA05G0411800ZS/BnaA07G0144200ZS/BnaA08G0034400ZS/BnaA09G0167400ZS/BnaC02G0028800ZS/BnaC02G0079300ZS/BnaC03G0258300ZS/BnaC09G0190500ZS	13
290	Valine, leucine and isoleucine biosynthesis	9/1827	109/19108	0.725898	0.999971	0.960707	BnaA01G0399400ZS/BnaA02G0063700ZS/BnaA03G0312600ZS/BnaA04G0207000ZS/BnaA09G0536300ZS/BnaA09G0613500ZS/BnaC02G0060000ZS/BnaC02G0073500ZS/BnaC06G0455700ZS	9
4145	Phagosome	37/1827	421/19108	0.731012	0.999971	0.960707	BnaA01G0053200ZS/BnaA01G0111600ZS/BnaA01G0420000ZS/BnaA02G0128600ZS/BnaA03G0270200ZS/BnaA03G0283700ZS/BnaA03G0475000ZS/BnaA04G0089700ZS/BnaA05G0047200ZS/BnaA05G0168200ZS/BnaA05G0370800ZS/BnaA06G0019400ZS/BnaA06G0086600ZS/BnaA06G0281600ZS/BnaA06G0443700ZS/BnaA07G0377800ZS/BnaA08G0198800ZS/BnaA08G0299500ZS/BnaA09G0145100ZS/BnaA09G0167400ZS/BnaA09G0199800ZS/BnaA09G0537700ZS/BnaA10G0198700ZS/BnaC01G0…	37
511	Other glycan degradation	4/1827	53/19108	0.75884	0.999971	0.960707	BnaA01G0290800ZS/BnaA09G0101600ZS/BnaC06G0286600ZS/BnaC07G0469100ZS	4
4141	Protein processing in endoplasmic reticulum	66/1827	744/19108	0.760896	0.999971	0.960707	BnaA01G0030900ZS/BnaA01G0040900ZS/BnaA01G0147400ZS/BnaA01G0147900ZS/BnaA01G0175800ZS/BnaA01G0383600ZS/BnaA01G0387200ZS/BnaA01G0427700ZS/BnaA02G0132100ZS/BnaA02G0363200ZS/BnaA03G0009900ZS/BnaA03G0010000ZS/BnaA03G0084200ZS/BnaA03G0091500ZS/BnaA03G0116500ZS/BnaA03G0118200ZS/BnaA03G0118700ZS/BnaA03G0541700ZS/BnaA04G0137300ZS/BnaA04G0156300ZS/BnaA05G0140100ZS/BnaA05G0311200ZS/BnaA05G0326200ZS/BnaA05G0…	66
500	Starch and sucrose metabolism	58/1827	661/19108	0.77654	0.999971	0.960707	BnaA01G0176200ZS/BnaA01G0329500ZS/BnaA01G0403400ZS/BnaA01G0408100ZS/BnaA01G0409700ZS/BnaA01G0418300ZS/BnaA02G0084800ZS/BnaA02G0126300ZS/BnaA02G0149500ZS/BnaA02G0232200ZS/BnaA03G0090400ZS/BnaA03G0378500ZS/BnaA04G0048800ZS/BnaA04G0139700ZS/BnaA05G0045000ZS/BnaA05G0321900ZS/BnaA06G0006300ZS/BnaA06G0179000ZS/BnaA06G0335800ZS/BnaA06G0446000ZS/BnaA07G0063200ZS/BnaA07G0063600ZS/BnaA07G0210700ZS/BnaA08G0…	58
730	Thiamine metabolism	4/1827	55/19108	0.784045	0.999971	0.960707	BnaA02G0131600ZS/BnaA03G0281400ZS/BnaC09G0032200ZS/BnaC09G0372400ZS	4
524	Neomycin, kanamycin and gentamicin biosynthesis	1/1827	16/19108	0.799844	0.999971	0.960707	BnaA10G0056100ZS	1
999	Biosynthesis of various secondary metabolites - part 1	1/1827	16/19108	0.799844	0.999971	0.960707	BnaA08G0082300ZS	1
1040	Biosynthesis of unsaturated fatty acids	9/1827	118/19108	0.806409	0.999971	0.960707	BnaA01G0414100ZS/BnaA03G0040500ZS/BnaA03G0288900ZS/BnaA04G0212800ZS/BnaA10G0042200ZS/BnaA10G0045400ZS/BnaA10G0204900ZS/BnaC02G0072100ZS/BnaC02G0124500ZS	9
510	N-Glycan biosynthesis	12/1827	154/19108	0.810644	0.999971	0.960707	BnaA02G0010600ZS/BnaA02G0233200ZS/BnaA03G0084200ZS/BnaA05G0046900ZS/BnaA05G0115600ZS/BnaA05G0326200ZS/BnaA08G0264400ZS/BnaA09G0621800ZS/BnaA09G0698400ZS/BnaC02G0007900ZS/BnaC02G0065900ZS/BnaC03G0096600ZS	12
970	Aminoacyl-tRNA biosynthesis	18/1827	224/19108	0.813286	0.999971	0.960707	BnaA01G0402500ZS/BnaA01G0413600ZS/BnaA03G0114900ZS/BnaA03G0294600ZS/BnaA03G0308700ZS/BnaA03G0324600ZS/BnaA03G0491500ZS/BnaA04G0103700ZS/BnaA05G0178200ZS/BnaC01G0501700ZS/BnaC01G0512700ZS/BnaC02G0071900ZS/BnaC02G0072000ZS/BnaC02G0081000ZS/BnaC03G0347300ZS/BnaC03G0668100ZS/BnaC05G0227200ZS/BnaC06G0044800ZS	18
3030	DNA replication	26/1827	317/19108	0.8221	0.999971	0.960707	BnaA01G0411800ZS/BnaA03G0397900ZS/BnaA03G0405700ZS/BnaA03G0504600ZS/BnaA04G0167100ZS/BnaA04G0218500ZS/BnaA05G0105000ZS/BnaA05G0373300ZS/BnaA06G0060800ZS/BnaA06G0425100ZS/BnaA07G0376900ZS/BnaA08G0242700ZS/BnaA09G0074500ZS/BnaA09G0499100ZS/BnaC01G0503600ZS/BnaC02G0108100ZS/BnaC02G0212200ZS/BnaC03G0036700ZS/BnaC03G0481400ZS/BnaC04G0417400ZS/BnaC04G0458100ZS/BnaC05G0068900ZS/BnaC05G0325300ZS/BnaC06G0…	26
350	Tyrosine metabolism	13/1827	169/19108	0.831502	0.999971	0.960707	BnaA03G0044600ZS/BnaA03G0591400ZS/BnaA04G0200400ZS/BnaA04G0270900ZS/BnaA09G0123400ZS/BnaA09G0129100ZS/BnaA09G0482100ZS/BnaC01G0168900ZS/BnaC02G0095200ZS/BnaC02G0170600ZS/BnaC02G0171200ZS/BnaC06G0151600ZS/BnaC08G0318300ZS	13
4144	Endocytosis	60/1827	704/19108	0.846465	0.999971	0.960707	Bnascaffold0105G0000400ZS/BnaA01G0036200ZS/BnaA01G0116800ZS/BnaA01G0346300ZS/BnaA01G0385100ZS/BnaA02G0248200ZS/BnaA03G0153500ZS/BnaA03G0162800ZS/BnaA03G0179800ZS/BnaA03G0264400ZS/BnaA03G0298900ZS/BnaA03G0339900ZS/BnaA05G0168200ZS/BnaA05G0370800ZS/BnaA05G0438700ZS/BnaA06G0019400ZS/BnaA06G0100900ZS/BnaA06G0114900ZS/BnaA06G0261300ZS/BnaA06G0289800ZS/BnaA06G0428500ZS/BnaA07G0024700ZS/BnaA07G0105900ZS…	60
942	Anthocyanin biosynthesis	2/1827	35/19108	0.860766	0.999971	0.960707	BnaA08G0082300ZS/BnaC02G0077700ZS	2
3450	Non-homologous end-joining	1/1827	20/19108	0.866151	0.999971	0.960707	BnaA08G0042200ZS	1
908	Zeatin biosynthesis	11/1827	152/19108	0.870692	0.999971	0.960707	BnaA02G0120800ZS/BnaA03G0086000ZS/BnaA04G0002800ZS/BnaA05G0405400ZS/BnaA10G0272200ZS/BnaA10G0272300ZS/BnaC03G0026200ZS/BnaC03G0748400ZS/BnaC03G0748500ZS/BnaC07G0306300ZS/BnaC07G0306700ZS	11
3050	Proteasome	19/1827	251/19108	0.885457	0.999971	0.960707	Bnascaffold0027G0048700ZS/BnaA02G0065400ZS/BnaA02G0083100ZS/BnaA02G0236100ZS/BnaA03G0021400ZS/BnaA03G0038000ZS/BnaA03G0299000ZS/BnaA07G0056000ZS/BnaA07G0291700ZS/BnaC02G0021800ZS/BnaC02G0037700ZS/BnaC02G0075500ZS/BnaC02G0136600ZS/BnaC02G0276200ZS/BnaC02G0305000ZS/BnaC04G0116200ZS/BnaC07G0181000ZS/BnaC07G0502900ZS/BnaC09G0170400ZS	19
601	Glycosphingolipid biosynthesis - lacto and neolacto series	1/1827	22/19108	0.890548	0.999971	0.960707	BnaC03G0716200ZS	1
591	Linoleic acid metabolism	14/1827	195/19108	0.900262	0.999971	0.960707	BnaA01G0014600ZS/BnaA01G0108100ZS/BnaA02G0014900ZS/BnaA03G0148600ZS/BnaA03G0240700ZS/BnaA03G0248900ZS/BnaA05G0356900ZS/BnaA06G0263900ZS/BnaC02G0014700ZS/BnaC03G0441100ZS/BnaC03G0687900ZS/BnaC05G0389900ZS/BnaC07G0295800ZS/BnaC09G0605500ZS	14
40	Pentose and glucuronate interconversions	45/1827	559/19108	0.906777	0.999971	0.960707	BnaA01G0143600ZS/BnaA01G0176200ZS/BnaA01G0306300ZS/BnaA01G0354000ZS/BnaA01G0354100ZS/BnaA01G0377400ZS/BnaA01G0409700ZS/BnaA02G0139500ZS/BnaA03G0400600ZS/BnaA03G0481700ZS/BnaA04G0279300ZS/BnaA05G0157900ZS/BnaA05G0158000ZS/BnaA05G0342400ZS/BnaA05G0454500ZS/BnaA06G0042800ZS/BnaA06G0195000ZS/BnaA06G0268300ZS/BnaA06G0373400ZS/BnaA07G0066000ZS/BnaA07G0117000ZS/BnaA08G0236300ZS/BnaA09G0024600ZS/BnaA09G0…	45
900	Terpenoid backbone biosynthesis	13/1827	185/19108	0.908682	0.999971	0.960707	BnaA01G0412700ZS/BnaA02G0323600ZS/BnaA03G0240000ZS/BnaA04G0116100ZS/BnaA09G0136300ZS/BnaC02G0071300ZS/BnaC02G0132700ZS/BnaC03G0283300ZS/BnaC03G0335400ZS/BnaC03G0441800ZS/BnaC03G0691600ZS/BnaC07G0037500ZS/BnaC08G0434400ZS	13
562	Inositol phosphate metabolism	22/1827	299/19108	0.924362	0.999971	0.960707	BnaA02G0016600ZS/BnaA03G0104900ZS/BnaA03G0290100ZS/BnaA03G0393300ZS/BnaA04G0144200ZS/BnaA05G0438700ZS/BnaA05G0491300ZS/BnaA05G0491400ZS/BnaA07G0008700ZS/BnaA07G0262700ZS/BnaA07G0297800ZS/BnaA09G0016000ZS/BnaA09G0106800ZS/BnaA09G0167400ZS/BnaA09G0594000ZS/BnaA10G0142700ZS/BnaC02G0016800ZS/BnaC02G0039400ZS/BnaC02G0539500ZS/BnaC04G0088400ZS/BnaC08G0353800ZS/BnaC08G0446500ZS	22
909	Sesquiterpenoid and triterpenoid biosynthesis	6/1827	101/19108	0.929378	0.999971	0.960707	BnaA03G0240000ZS/BnaA03G0572100ZS/BnaA07G0228700ZS/BnaC03G0283300ZS/BnaC08G0434400ZS/BnaC09G0479400ZS	6
3015	mRNA surveillance pathway	40/1827	513/19108	0.930305	0.999971	0.960707	BnaA01G0383900ZS/BnaA01G0384200ZS/BnaA02G0038900ZS/BnaA02G0039000ZS/BnaA02G0048600ZS/BnaA02G0151000ZS/BnaA02G0412600ZS/BnaA03G0395200ZS/BnaA03G0499100ZS/BnaA04G0214800ZS/BnaA05G0032100ZS/BnaA06G0302000ZS/BnaA06G0391800ZS/BnaA08G0024500ZS/BnaA08G0202700ZS/BnaA09G0193500ZS/BnaA09G0251000ZS/BnaA09G0486100ZS/BnaA09G0642900ZS/BnaA09G0698300ZS/BnaA09G0721100ZS/BnaA10G0000700ZS/BnaC01G0481400ZS/BnaC01G0…	40
940	Phenylpropanoid biosynthesis	53/1827	666/19108	0.936112	0.999971	0.960707	BnaA01G0023900ZS/BnaA01G0171000ZS/BnaA01G0306300ZS/BnaA01G0329500ZS/BnaA01G0408100ZS/BnaA03G0109500ZS/BnaA03G0127100ZS/BnaA03G0379900ZS/BnaA03G0541500ZS/BnaA04G0196800ZS/BnaA04G0261600ZS/BnaA05G0045000ZS/BnaA05G0171400ZS/BnaA05G0342400ZS/BnaA05G0449800ZS/BnaA06G0311100ZS/BnaA06G0435400ZS/BnaA07G0063200ZS/BnaA07G0063600ZS/BnaA07G0210700ZS/BnaA07G0326900ZS/BnaA08G0190100ZS/BnaA08G0190200ZS/BnaA08G0…	53
3430	Mismatch repair	20/1827	281/19108	0.938972	0.999971	0.960707	BnaA01G0411800ZS/BnaA03G0405700ZS/BnaA03G0504600ZS/BnaA04G0218500ZS/BnaA05G0105000ZS/BnaA05G0373300ZS/BnaA06G0060800ZS/BnaA07G0376900ZS/BnaA08G0242700ZS/BnaA09G0074500ZS/BnaA09G0499100ZS/BnaC01G0503600ZS/BnaC02G0108100ZS/BnaC03G0036700ZS/BnaC03G0297100ZS/BnaC04G0458100ZS/BnaC05G0068900ZS/BnaC05G0325300ZS/BnaC06G0261200ZS/BnaC09G0064900ZS	20
100	Steroid biosynthesis	9/1827	145/19108	0.94345	0.999971	0.960707	BnaA01G0126300ZS/BnaA01G0414300ZS/BnaA02G0014900ZS/BnaA02G0050100ZS/BnaA03G0054700ZS/BnaC02G0014700ZS/BnaC02G0057700ZS/BnaC09G0520100ZS/BnaC09G0605500ZS	9
3440	Homologous recombination	25/1827	354/19108	0.960677	0.999971	0.960707	BnaA01G0411800ZS/BnaA03G0405700ZS/BnaA03G0504600ZS/BnaA04G0218500ZS/BnaA05G0105000ZS/BnaA05G0373300ZS/BnaA05G0472200ZS/BnaA06G0060800ZS/BnaA07G0232800ZS/BnaA07G0376900ZS/BnaA08G0286500ZS/BnaA09G0074500ZS/BnaA09G0499100ZS/BnaA09G0685500ZS/BnaA10G0132900ZS/BnaC01G0503600ZS/BnaC03G0036700ZS/BnaC03G0128900ZS/BnaC03G0724200ZS/BnaC04G0458100ZS/BnaC05G0068900ZS/BnaC05G0325300ZS/BnaC06G0432500ZS/BnaC07G0…	25
3420	Nucleotide excision repair	25/1827	371/19108	0.979034	0.999971	0.960707	BnaA01G0411800ZS/BnaA03G0405700ZS/BnaA03G0504600ZS/BnaA04G0218500ZS/BnaA05G0105000ZS/BnaA05G0311200ZS/BnaA06G0060800ZS/BnaA07G0229800ZS/BnaA07G0376900ZS/BnaA08G0242700ZS/BnaA09G0074500ZS/BnaA09G0499100ZS/BnaC01G0503600ZS/BnaC02G0075600ZS/BnaC02G0075700ZS/BnaC02G0108100ZS/BnaC02G0132800ZS/BnaC03G0036700ZS/BnaC03G0195100ZS/BnaC03G0724000ZS/BnaC04G0458100ZS/BnaC05G0068900ZS/BnaC05G0325300ZS/BnaC06G0…	25
4070	Phosphatidylinositol signaling system	23/1827	347/19108	0.979807	0.999971	0.960707	BnaA02G0016600ZS/BnaA03G0104900ZS/BnaA03G0290100ZS/BnaA03G0393300ZS/BnaA04G0131000ZS/BnaA04G0175000ZS/BnaA05G0332100ZS/BnaA05G0438700ZS/BnaA05G0491300ZS/BnaA05G0491400ZS/BnaA07G0262700ZS/BnaA07G0297800ZS/BnaA09G0016000ZS/BnaA09G0052300ZS/BnaA09G0106800ZS/BnaA09G0167400ZS/BnaA10G0142700ZS/BnaC01G0495700ZS/BnaC02G0016800ZS/BnaC02G0030100ZS/BnaC02G0539500ZS/BnaC03G0258100ZS/BnaC04G0419900ZS	23
73	Cutin, suberine and wax biosynthesis	13/1827	221/19108	0.982095	0.999971	0.960707	BnaA02G0189800ZS/BnaA03G0160900ZS/BnaA06G0188700ZS/BnaA07G0257600ZS/BnaA09G0003500ZS/BnaA09G0229700ZS/BnaA09G0698500ZS/BnaA09G0721400ZS/BnaC02G0110800ZS/BnaC02G0111200ZS/BnaC02G0140500ZS/BnaC03G0187300ZS/BnaC08G0364800ZS	13
4016	MAPK signaling pathway - plant	46/1827	635/19108	0.984411	0.999971	0.960707	BnaA01G0009300ZS/BnaA01G0041700ZS/BnaA01G0155500ZS/BnaA01G0402700ZS/BnaA02G0358800ZS/BnaA03G0278500ZS/BnaA03G0328200ZS/BnaA03G0415900ZS/BnaA04G0131000ZS/BnaA04G0169000ZS/BnaA04G0175000ZS/BnaA04G0246400ZS/BnaA05G0332100ZS/BnaA05G0378900ZS/BnaA05G0457400ZS/BnaA06G0427400ZS/BnaA06G0432800ZS/BnaA07G0144600ZS/BnaA07G0264100ZS/BnaA09G0015100ZS/BnaA09G0052300ZS/BnaA09G0083500ZS/BnaA09G0198300ZS/BnaA09G0…	46
904	Diterpenoid biosynthesis	5/1827	111/19108	0.984612	0.999971	0.960707	BnaA05G0099700ZS/BnaA09G0161900ZS/BnaC03G0032800ZS/BnaC04G0357200ZS/BnaC05G0035200ZS	5
966	Glucosinolate biosynthesis	10/1827	184/19108	0.985256	0.999971	0.960707	BnaA01G0399400ZS/BnaA03G0153800ZS/BnaA09G0123400ZS/BnaA09G0613500ZS/BnaC01G0168900ZS/BnaC02G0060000ZS/BnaC02G0171200ZS/BnaC03G0179300ZS/BnaC04G0359300ZS/BnaC06G0151600ZS	10
603	Glycosphingolipid biosynthesis - globo and isoglobo series	1/1827	43/19108	0.986786	0.999971	0.960707	BnaC03G0716200ZS	1
650	Butanoate metabolism	3/1827	88/19108	0.992438	0.999971	0.960707	BnaA02G0063700ZS/BnaA04G0207000ZS/BnaC02G0073500ZS	3
4075	Plant hormone signal transduction	83/1827	1145/19108	0.998083	0.999971	0.960707	BnaA01G0009300ZS/BnaA01G0041700ZS/BnaA01G0155500ZS/BnaA01G0321600ZS/BnaA01G0368300ZS/BnaA01G0401300ZS/BnaA01G0402700ZS/BnaA02G0117000ZS/BnaA02G0160500ZS/BnaA02G0216600ZS/BnaA02G0323000ZS/BnaA03G0160600ZS/BnaA03G0173700ZS/BnaA03G0278500ZS/BnaA03G0415900ZS/BnaA03G0506400ZS/BnaA03G0517200ZS/BnaA04G0090400ZS/BnaA04G0169000ZS/BnaA04G0246400ZS/BnaA05G0023700ZS/BnaA05G0023900ZS/BnaA06G0057500ZS/BnaA06G0…	83
430	Taurine and hypotaurine metabolism	1/1827	64/19108	0.998409	0.999971	0.960707	BnaA03G0510000ZS	1
3022	Basal transcription factors	8/1827	217/19108	0.999728	0.999971	0.960707	BnaA02G0060000ZS/BnaA03G0261200ZS/BnaA07G0098000ZS/BnaA09G0241200ZS/BnaC02G0069500ZS/BnaC05G0019200ZS/BnaC06G0030800ZS/BnaC08G0473000ZS	8
2010	ABC transporters	3/1827	153/19108	0.999971	0.999971	0.960707	BnaA03G0107500ZS/BnaA04G0092500ZS/BnaA09G0510200ZS	3
